# Supplementary material for: Clinical and genetic spectrums of 413 North African families with inherited retinal dystrophies and optic neuropathies
Source: Orphanet J Rare Dis. 2022 May 12;17:197. doi: 10.1186/s13023-022-02340-7 (PMC9097391; doi:10.1186/s13023-022-02340-7)
Supplement: Supplementary file 2 — Additional file 2: Phenotypic and mutational spectrum of 194 North African families with non-syndromic inherited retinal dystrophies. [file 13023_2022_2340_MOESM2_ESM.xlsx]

## Sheet: Feuil 1
Phenotypic and mutational spectrum of 194 families with non-syndromic inherited retinal dystrophies
Pathology	Gene	Variant 1st allele	Varint 2nd allele	Amino acid change	Genotype	Origin	Consanguinity	Reference (1st author)
Achromatopsia	CNGA3	NM_001298.2:c.1114C>T	NM_001298.2:c.1114C>T	p.Pro372Ser	Hmz	Tunisia	Yes	Habibi et al., 2020
Achromatopsia	CNGB3	NM_019098.4:c.1810C>T	NM_019098.4:c.1810C>T	p.Arg604Ter	Hmz	Tunisia	Yes	Habibi et al., 2020
Achromatopsia	GNAT2	NM_005272.5:c.937C>T	NM_005272.5:c.937C>T	p.Arg313Ter	Hmz	Tunisia	Yes	Ouechtati et al., 2011
Autosomal recessive bestrophinopathy	BEST1	NM_004183.4:c.500A>G	NM_004183.4:c.500A>G	p..Glu167Gly	Hmz	Tunisia	Yes	Habibi et al., 2019
Autosomal recessive bestrophinopathy	BEST1	NM_004183.4:c.91C>A	NM_004183.4):c.91C>A	p.Leu31Met	Hmz	Tunisia	Yes	Chibani et al., 2019
Best vitelliform macular dystrophy	BEST1	NM_004183.4:c.1550C>G	NM_004183.4:c.1550C>G	p.Ser517Ter	Hmz	Tunisia	Yes	Chibani et al., 2019
Choroideremia	CHM	IVS1+1G>A			Hemizygote	Tunisia	Yes	Ben Charfeddine et al., 2015
Cone-rod dystrophy	KCNV2	NM_133497.4:c.1003delC	NM_133497.4:c.1003delC	p.Leu335SerfsTer119	Hmz	Algeria	Yes	Salah et al., 2008
Cone-rod dystrophy	ADAM9	NM_003816.3:c.1396-2A>G	NM_003816.3:c.1396-2A>G		Hmz	Egypt	Yes	El-Haig et al, 2014
Cone-rod dystrophy	KCNV2	NM_133497.3:exon 2 Del	NM_133497.3:exon 2 Del		Hmz	Egypt	Yes	Kiray et al., 2020
Cone-rod dystrophy	RAB28	NM_001017979.3:c.409C>T	NM_001017979.3:c.409C>T	p.Arg137Ter	Hmz	Moroccan Jewish	Yes	Roosing et al., 2013
Cone-rod dystrophy	ABCA4	NM_000350.3:c.571-2A>G	NM_000350.3:c.571-2A>G		Hmz	Morocco	NA	Ducroq et al., 2002
Cone-rod dystrophy	ABCA4	NM_000350.3:c.571-2A>G	NM_000350.3:c.571-2A>G		Hmz	Morocco	NA	Ducroq et al., 2002
Cone-rod dystrophy	KCNV2	NM_133497.4:c.1405delC	NM_133497.4:c.1405delC	p.Leu469TrpfsTer35	Hmz	Morocco	Yes	Salah et al., 2008
Cone-rod dystrophy	MERTK	NM_006343.3:c.2189+1G>T	NM_006343.3:c.2189+1G>T		Hmz	Morocco	Yes	Ebermann et al., 2007
Cone-rod dystrophy	ABCA4	NM_000350.3:c.466A>G	NM_000350.3:c.1819G>A	p.Ile156Val;p.Gly607Arg	Het comp	North African	NA	Ducroq et al., 2002
Cone-rod dystrophy	ABCA4	NM_000350.3:c.466A>G		p.Ile156Val	Htz	North African	NA	Ducroq et al., 2002
Cone-rod dystrophy	ABCA4	NM_000350.3:c.466A>G	NM_000350.3:c.1819G>A	p.Ile156Val;p.Gly607Arg	Het comp	North African	NA	Ducroq et al., 2002
Cone-rod dystrophy	MERTK	NM_006343.2:c.2214del	NM_006343.2:c.2214del	p.Cys738TrpfsTer32	Hmz	North African	Yes	Audo et al., 2018
Cone-rod dystrophy	ABCA4	NM_000350.2:c.1916A>G	NM_000350.2:c.1916A > G	p.Tyr639Cys	Hmz	Tunisia	Yes	Habibi et al., 2020
Cone-rod dystrophy	C2ORF71	NM_001029883:c.2756_2768del13	NM_001029883:c.2756_2768del13	p.Lys919ThrfsTer2	Hmz	Tunisia	Yes	Habibi et al., 2020
Cone-rod dystrophy	C8ORF37	NM_177965:c.470+1G>T	NM_177965:c.470+1G>T		Hmz	Tunisia	Yes	Habibi et al., 2020
Cone-rod dystrophy	CDHR1	NM_033100:c.863-2_863-1delAG	NM_033100:c.863-2_863-1delAG		Hmz	Tunisia	No	Habibi et al., 2020
Cone-rod dystrophy	CRB1	NM_201253.2:c.2506C > A	NM_201253.2:c.2506C > A	p.Pro836Thr	Hmz	Tunisia	Yes	Habibi et al., 2020
Cone-rod dystrophy	CRB1	NM_201253.2:c.2105A>G	NM_201253.2:c.2105A > G	p.Tyr702Cys	Hmz	Tunisia	No	Habibi et al., 2020
Cone-rod dystrophy /Retinitis Pigmentosa	RLBP1	7.36-kb del RLBP1 EX (7-9)	7.36-kb del RLBP1 EX (7-9)		Hmz	Algeria	Yes	Boulanger-Scemama et al., 2015
Congenital stationary night blindness	TRPM1	NM_002420.5:c.3947T>G	NM_002420.5:c.3947T>G	p.Leu1316Arg	Hmz	Tunisia	Yes	Habibi et al., 2020
Early onset retinal dystrophy	RDH12	NM_152443.3:c.295C>A	NM_152443.3:c.295C>A	p.Leu99Ile	Hmz	Moroccan Jewish	Yes	Beryozkin et al., 2015
Early onset retinal dystrophy	RDH12	NM_152443.3:c.295C>A	NM_152443.3:c.295C>A	p.Leu99Ile	Hmz	Moroccan Jewish	NA	Beryozkin et al., 2015
Early onset retinal dystrophy	CNGB3	NM_019098.4:c.607C>T	NM_019098.4:c.607C>T	p.Arg203Ter	Hmz	Tunisia	Yes	Habibi et al., 2016 and Habibi et al., 2017
Early onset retinal dystrophy	CRB1	NM_201253.2:c.3659_3660del insA	NM_201253.2:c.3659_3660del insA	p.Ser1220AsnfsTer6 2	Hmz	Tunisia	Yes	Bujakowska et al., 2012
Early onset retinal dystrophy	RDH12	NM_152443.3:c.193C>T	NM_152443.3:c.193C>T	p.Arg65Ter	Hmz	Tunisia	Yes	Chebil et al., 2016
Early onset retinal dystrophy	RDH12	NM_152443.3:c.193C>T	NM_152443.3:c.193C>T	p.Arg65Ter	Hmz	Tunisia	No	Chebil et al., 2016
Early onset retinal dystrophy	RPE65	NM_000329.2:c.[1129-2A > G]	NM_000329.2:[1129-2A > G]		Hmz	Tunisia	Yes	Habibi et al., 2016 and Habibi et al., 2017
Early onset retinal dystrophy	RPE65	NM_000329.2:c.271C>T	NM_000329.2:c.271C>T	p.Arg91Trp	Hmz	Tunisia	Yes	Chebil et al., 2016
Early onset retinal dystrophy	RPE65	NM_000329.2:c.271C>T	NM_000329.2:c.271C>T	p.Arg91Trp	Hmz	Tunisia	Yes	Chebil et al., 2016
Early onset retinal dystrophy	RPE65	NM_000329.2:c.271C>T		p.Arg91Trp	Htz	Tunisia	Yes	Chebil et al., 2016
Early onset retinal dystrophy	RPE65	NM_000329.2:c.271C>T	NM_000329.2:c.271C>T	p.Arg91Trp	Hmz	Tunisia	Yes	El Matri et al., 2006
Early onset retinal dystrophy	RPE65	NM_000329.2:c.271C>T	NM_000329.2:c.271C>T	p.Arg91Trp	Hmz	Tunisia	Yes	El Matri et al., 2006
Early onset retinal dystrophy	RPE65	NM_000329.2:c.271C>T	NM_000329.2:c.271C>T	p.Arg91Trp	Hmz	Tunisia	Yes	El Matri et al., 2006
Early onset retinal dystrophy	RDH12	NM_152443.3:c.295C>A	NM_152443.3:c.295C>A	p.Leu99Ile	Hmz	Tunisian Jewish	NA	Beryozkin et al., 2015
Enhanced S-cone syndrome	NRL	NM_006177.5:c.508C>A	NM_006177.5:c.508C>A	p.Arg170Ser	Hmz	Morocco	Yes	Littink et al., 2018
Enhanced S-cone syndrome	NRL	NM_006177.5:c.508C>A	NM_006177.5:c.654del	p.Arg170Ser;p.Cys219ValfsTer4	Het comp	Morocco	No	Littink et al., 2018
Leber congenital amaurosis	GUCY2D	NM_000180.3:c.1694T>C	NM_000180.3:c.1694T>C	p.Phe565Ser	Hmz	Algeria	Yes	Hanein et al., 2004;Perrault et al., 2000
Leber congenital amaurosis	GUCY2D	NM_000180.3:c.1694T>C	NM_000180.3:c.1694T>C	p.Phe565Ser	Hmz	Algeria	Yes	Hanein et al., 2004;Perrault et al., 2000
Leber congenital amaurosis	GUCY2D	NM_000180.3:c.1694T>C	NM_000180.3:c.1694T>C	p.Phe565Ser	Hmz	Algeria	Yes	Hanein et al., 2004;Perrault et al., 2000
Leber congenital amaurosis	GUCY2D	NM_000180.4:c.3078_3079delGA	NM_000180.4:c.3078_3079delGA	p.Ile1027SerfsTer44	Hmz	Algeria	Yes	Hanein et al., 2004;Perrault et al., 2000
Leber congenital amaurosis	LCA5	NM_001122769.3:c.103C>T	NM_001122769.3:c.103C>T	p.Arg35Ter	Hmz	Algeria	Yes	Gerber et al., 2007
Leber congenital amaurosis	LCA5	NM_001122769.3:c.610C>T	NM_001122769.3:c.610C>T	p.Gln204Ter	Hmz	Algeria	Yes	Gerber et al., 2007
Leber congenital amaurosis	NMNAT1	NM_022787.3:c.507G>A	NM_022787.3:c.507G>A	p.Trp169Ter	Hmz	Algeria	Yes	Perrault et al., 2012
Leber congenital amaurosis	RD3	NM_001164688.2:c.137_138delAG	NM_001164688.2:c.137_138delAG	p.Glu46Alafs83Ter	Hmz	Algeria	Yes	Perrault et al., 2013
Leber congenital amaurosis	TULP1	NM_003322.6:c.1582_1587dupTTCGCC	NM_003322.6):c.1582_1587dupTTCGCC	p.Phe528_Ala529dup	Hmz	Algeria	Yes	Mataftsi et al., 2007
Leber congenital amaurosis	NMNAT1	NM_022787.4:c.245T>C	NM_022787.4:c.769G>A	p.Val82Ala;pGlu257Lys	Het comp	Egypt	No	Bedoukian et al., 2020
Leber congenital amaurosis	RPGRIP1	NM_020366:c.420delG	NM_020366:c.420delG	p.Gln140HisfsTer30	Hmz	Egypt	Yes	Abouzeid et al., 2016
Leber congenital amaurosis	GUCY2D	NM_000180.3:c.389delC	NM_000180.3:c.389delC	p.Pro130LeufsTer36	Hmz	Moroccan Jewish	Yes	Hanein et al., 2004;Perrault et al., 2000
Leber congenital amaurosis	CEP290	NM_025114.3:c.1512_1515delAGAG	NM_025114.3:c.1512_1515delAGAG	p.Arg504SerfsTer10	Hmz	Morocco	Yes	Aboussair et al., 2010
Leber congenital amaurosis	GUCY2D	NM_000180.4:c.1956+2T>A	NM_000180.4:c.1956+2T>A		Hmz	Morocco	Yes	Hanein et al., 2004;Perrault et al., 2000
Leber congenital amaurosis	IQCB1	NM_001023570.4:c.1074_1075dupAG	NM_001023570.4:c.1074_1075dupAG	p.Ala359GlufsTer3	Hmz	Morocco	Yes	Estrada-Cuzcano et al., 2011
Leber congenital amaurosis	LCA5	NM_001122769.3:c.1476dupA	NM_001122769.3:c.1476dupA	p.Pro493ThrfsTer2	Hmz	Morocco	Yes	den Hollander et al., 2007
Leber congenital amaurosis	LCA5	NM_001122769.3:c.1186G>T	NM_001122769.3:c.1186G>T	p.Glu396Ter	Hmz	Morocco	Yes	Gerber et al., 2007
Leber congenital amaurosis	RD3	NM_001164688.2:c.112C>T	NM_001164688.2:c.112C>T	p.Arg38Ter	Hmz	Morocco	Yes	Perrault et al., 2013
Leber congenital amaurosis	RD3	NM_001164688.2:c.112C>T	NM_001164688.2:c.112C>T	p.Arg38Ter	Hmz	Morocco	Yes	Perrault et al., 2013
Leber congenital amaurosis	RPGRIP1	NM_020366.4:c.2237G>A	NM_020366.4:c.2237G>A	p.Gly746Glu	Hmz	Morocco	Yes	Hanein et al., 2004;Perrault et al., 2000
Leber congenital amaurosis	GUCY2D	NM_000180.3:c.389delC	NM_000180.3:c.2577-2A>C	p.Pro130LeufsTer36	Het comp	Morocco/Belgium	No	Coppieters et al., 2010
Leber congenital amaurosis	GUCY2D	NM_000180.3:c.2302C>T	NM_000180.3:c.1694T>C	p.Arg768Trp;p.Phe565Ser	Het comp	Morocco/Belgium	No	Coppieters et al., 2010
Leber congenital amaurosis	CEP290	NM_025114.3:2291+1655A>G	NM_025114.3:4001del	p.Cys998Ter;p.Thr1334IlefsTer2	Het comp	Morocco/Belgium	No	Coppieters et al., 2010
Leber congenital amaurosis	AILP1	NM_014336.5:c.589G>C	NM_014336.5:c.589G>C	p.Ala197Pro	Hmz	North African	Yes	Hanein et al., 2004;Perrault et al., 2000
Leber congenital amaurosis	GUCY2D	NM_000180.3:c.389delC	NM_000180.3:c.389delC	p.Pro130LeufsTer36	Hmz	North African	Yes	Hanein et al., 2004;Perrault et al., 2000
Leber congenital amaurosis	GUCY2D	NM_000180.3:c.389delC	NM_000180.3:c.389delC	p.Pro130LeufsTer36	Hmz	North African	Yes	Hanein et al., 2004;Perrault et al., 2000
Leber congenital amaurosis	GUCY2D	NM_000180.3:c.389delC	NM_000180.3:c.389delC	p.Pro130LeufsTer36	Hmz	North African	Yes	Hanein et al., 2004;Perrault et al., 2000
Leber congenital amaurosis	GUCY2D	NM_000180.3:c.389delC	NM_000180.3:c.389delC	p.Pro130LeufsTer36	Hmz	North African Jewish	Yes	Hanein et al., 2004;Perrault et al., 2000
Leber congenital amaurosis	GUCY2D	NM_000180.3:c.622delC	NM_000180.3:c.622delC	p.Arg208GlyfsTer8	Hmz	Tunisia	Yes	Hanein et al., 2004;Perrault et al., 2000
Leber congenital amaurosis	GUCY2D	NM_000180.4:c.53_60dupGTCCCGCG	NM_000180.4:c.53_60dupGTCCCGCG	p.Trp21ValfsTer67	Hmz	Tunisia	Yes	Hanein et al., 2004;Perrault et al., 2000
Leber congenital amaurosis	GUCY2D	NM_000180.4:c.121C>T	NM_000180.4:c.121C>T	p.Leu41Phe	Hmz	Tunisia	No	Hanein et al., 2004;Perrault et al., 2000
Leber congenital amaurosis	CRB1	NM_201253.2:c.3542+1G>A	NM_201253.2:c.3542+1G>A		Hmz	Tunisia	Yes	Habibi et al., 2020
Leber congenital amaurosis	EYS	NM_001292009.1:c.5928-2A>G	NM_001292009.1:c.5928-2A>G		Hmz	Tunisia	Yes	Habibi et al., 2016 and Habibi et al., 2017
Leber congenital amaurosis	GUCY2D	NM_000180:c.2660T>G	NM_000180:c.2660T>G	p.Val887Gly	Hmz	Tunisia	Yes	Habibi et al., 2020
Leber congenital amaurosis	IQCB1	NM_001023570:c.994C > T	NM_001023570:c.994C > T	p.Arg332Ter	Hmz	Tunisia	No	Habibi et al., 2020
Leber congenital amaurosis	NMNAT1	NM_022787.3:c.205A>G	NM_022787.3:c.769G>A	p.Met69Val; p.Glu257Lys	Het comp	Tunisia	Yes	Coppieters et al., 2014
Leber congenital amaurosis	RPE65	NM_000329:c.700C>T	NM_000329:c.700C>T	p.Arg234Ter	Hmz	Tunisia	Yes	Habibi et al., 2020
Leber congenital amaurosis	RPGRIP1	NM_020366:c.3113-3114delCT	NM_020366:c.3113-3114delCT	p.Thr1038ArgfsTer8	Hmz	Tunisia	Yes	Habibi et al., 2020
Leber congenital amaurosis	GUCY2D	NM_000180.3:c.389delC	NM_000180.3:c.389delC	p.Pro130LeufsTer36	Hmz	Tunisian jewish	Yes	Hanein et al., 2004;Perrault et al., 2000
Leber congenital amaurosis	GUCY2D	NM_000180.3:c.389delC	NM_000180.3:c.389delC	p.Pro130LeufsTer36	Hmz	Tunisian jewish	Yes	Hanein et al., 2004;Perrault et al., 2000
Leber congenital amaurosis	GUCY2D	NM_000180.3:c.622delC	NM_000180.3:c.622delC	p.Arg208GlyfsTer8	Hmz	Tunisian jewish	Yes	Hanein et al., 2004;Perrault et al., 2000
Oculocutaneous albinism	TYR	NM_000372.5:c.1211A>C	NM_000372.5:c.1211A>C	p.His404Pro	Hmz	Algeria	NA	Aquaron et al., 2004
Oculocutaneous albinism	TYR	NM_000372.5:c.1118C>A		p.Thr373Lys	Htz	Libyan Jewish	No	Gershoni-Baruch et al., 1994
Oculocutaneous albinism	TYR	NM_000372.5:c.1118C>A		p.Thr373Lys	Htz	Libyan Jewish	No	Gershoni-Baruch et al., 1994
Oculocutaneous albinism	TYR	NM_000372.5:c.140G>A	NM_000372.5:c.140G>A	p.Gly47Asp	Hmz	Moroccan Jewish	Yes	Gershoni-Baruch et al., 1994
Oculocutaneous albinism	TYR	NM_000372.5:c.140G>A	NM_000372.5:c.140G>A	p.Gly47Asp	Hmz	Moroccan Jewish	Yes	Gershoni-Baruch et al., 1994
Oculocutaneous albinism	TYR	NM_000372.5:c.140G>A	NM_000372.5:c.140G>A	p.Gly47Asp	Hmz	Moroccan Jewish	No	Gershoni-Baruch et al., 1994
Oculocutaneous albinism	TYR	NM_000372.5:c.140G>A	NM_000372.5:c.140G>A	p.Gly47Asp	Hmz	Moroccan Jewish	No	Gershoni-Baruch et al., 1994
Oculocutaneous albinism	TYR	NM_000372.5:c.140G>A	NM_000372.5:c.140G>A	p.Gly47Asp	Hmz	Moroccan Jewish	Yes	Gershoni-Baruch et al., 1994
Oculocutaneous albinism	TYR	NM_000372.5:c.140G>A	NM_000372.5:c.140G>A	p.Gly47Asp	Hmz	Moroccan Jewish	Yes	Gershoni-Baruch et al., 1994
Oculocutaneous albinism	TYR	NM_000372.5:c.140G>A	NM_000372.5:c.140G>A	p.Gly47Asp	Hmz	Moroccan Jewish	No	Gershoni-Baruch et al., 1994
Oculocutaneous albinism	TYR	NM_000372.5:c.140G>A	NM_000372.5:c.140G>A	p.Gly47Asp	Hmz	Moroccan Jewish	No	Gershoni-Baruch et al., 1994
Oculocutaneous albinism	TYR	NM_000372.5:c.140G>A	NM_000372.5:c.140G>A	p.Gly47Asp	Hmz	Moroccan Jewish	No	Gershoni-Baruch et al., 1994
Oculocutaneous albinism	TYR	NM_000372.5:c.140G>A		p.Gly47Asp	Htz	Moroccan Jewish	No	Gershoni-Baruch et al., 1994
Oculocutaneous albinism	TYR	NM_000372.5:c.140G>A		p.Gly47Asp	Htz	Moroccan Jewish	No	Gershoni-Baruch et al., 1994
Oculocutaneous albinism	TYR	NM_000372.5:c.140G>A		p.Gly47Asp	Htz	Moroccan Jewish	No	Gershoni-Baruch et al., 1994
Oculocutaneous albinism	TYR	NM_000372.5:c.140G>A		p.Gly47Asp	Htz	Moroccan Jewish	No	Gershoni-Baruch et al., 1994
Oculocutaneous albinism	TYR	NM_000372.5:c.832C>T		p.Arg278Ter	Htz	Moroccan Tunisian Jewish	No	Gershoni-Baruch et al., 1994
Oculocutaneous albinism	SLC45A2	NM_016180.5:c.113A>G	NM_016180.5:c.113A>G	p.His38Arg	Hmz	Morocco	Yes	Konno et al., 2009
Oculocutaneous albinism	TYR	NM_000372.5:c.980A>G	NM_000372.5:c.980A>G	p.Tyr327Cys	Hmz	Morocco	Yes	Aquaron et al., 2004
Oculocutaneous albinism	TYR	NM_000372.5:c.823G>T	NM_000372.5:c.1209G>T	p.Val275Phe;p.Arg403Ser	Het comp	Morocco/France	No	Aquaron et al., 2004
Retinitis pigmentosa	RP1	NM_006269.2:c.1719_1723delCTCAA	NM_006269.2:c.1719_1723delCTCAA	p.Ser574CysfsTer7	Hmz	Algeria	Yes	El Shamieh et al., 2015
Retinitis pigmentosa	RP1	NM_006269.2:1329delG	NM_006269.2:1329delG	p.Lys443AsnfsTer12	Hmz	Algeria	Yes	El Shamieh et al., 2015
Retinitis pigmentosa	FAM161A	NM_001201543.2:c.1567C>T	NM_001201543.2:c.1355_1356delCA	p.Arg523Ter;p.Thr452SerfsTer3	Het comp	Ashkenazi Jew /Tunisian Jew	No	Bandah-Rozenfeld, Mizrahi-Meissonnier, et al., 2010
Retinitis pigmentosa	PDE6B	NM_000283.3:c.1923_1969ins6del47	NM_000283.3:c.1923_1969ins6del47	p.Thr641ThrfsTer31	Hmz	Egyptian Sephardic Jewish	Yes	Shen et al., 2014
Retinitis pigmentosa	FAM161A	NM_001201543.2:c.1567C>T	NM_001201543.2:c.1567C>T	p.Arg523Ter	Hmz	Libyan Jewish	No	Bandah-Rozenfeld, Mizrahi-Meissonnier, et al., 2010
Retinitis pigmentosa	FAM161A	NM_001201543.2:c.1355_1356delCA	NM_001201543.2:c.1355_1356delCA	p.Thr452SerfsTer3	Hmz	Libyan Jewish	No	Bandah-Rozenfeld, Mizrahi-Meissonnier, et al., 2010
Retinitis pigmentosa	BBS2	NM_031885.5:c.98C>A	NM_031885.5:c.401C>G	p.Ala33Asp; p.Pro134Arg	Het comp	Moroccan Jewish	No	Shevach et al., 2015
Retinitis pigmentosa	CNGA1	ENST00000402813.3:c.301C>T	ENST00000402813.3:c.1747C>T	p.Arg101Ter;p.Arg583Ter	Het comp	Moroccan Jewish	No	Beryozkin et al, 2015
Retinitis pigmentosa	EYS	NM_001142800.2:c.403delA	NM_001142800.2:c.403delA	p.Thr135LeufsTer7	Hmz	Moroccan Jewish	Yes	Bandah-Rozenfeld, Littink, et al., 2010
Retinitis pigmentosa	EYS	NM_001142800.2:c.403delA	NM_001142800.2:c.403delA	p.Thr135LeufsTer8	Hmz	Moroccan Jewish	Yes	Bandah-Rozenfeld, Littink, et al., 2010
Retinitis pigmentosa	EYS	NM_001142800.2:c.403delA	NM_001142800.2:c.403delA	p.Thr135LeufsTer9	Hmz	Moroccan Jewish	Yes	Bandah-Rozenfeld, Littink, et al., 2010
Retinitis pigmentosa	EYS	NM_001142800.2:c.403delA	NM_001142800.2:c.403delA	p.Thr135LeufsTer10	Hmz	Moroccan Jewish	Yes	Bandah-Rozenfeld, Littink, et al., 2010
Retinitis pigmentosa	EYS	NM_001142800.2:c.403delA	NM_001142800.2:c.403delA	p.Thr135LeufsTer11	Hmz	Moroccan Jewish	Yes	Bandah-Rozenfeld, Littink, et al., 2010
Retinitis pigmentosa	EYS	NM_001142800.2:c.403delA	NM_001142800.2:c.1211dupA	p.Thr135LeufsTer11; p.Asn404LysfsTer3	Het comp	Moroccan Jewish	No	Bandah-Rozenfeld, Littink, et al., 2010
Retinitis pigmentosa	EYS	c.8218_8219delCA	NM_001142800.2:c.3715G>T	p.Thr135LeufsTer7;p.Glu1239Ter	Het comp	Moroccan Jewish	No	Bandah-Rozenfeld, Littink, et al., 2010
Retinitis pigmentosa	FAM161A	NM_001201543.2:c.1355_1356delCA	NM_001201543.2:c.1355_1356delCA	p.Thr452SerfsTer3	Hmz	Moroccan Jewish	Yes	Ehrenberg et al., 2019
Retinitis pigmentosa	FAM161A	NM_001201543.2:c.1355_1356delCA	NM_001201543.2:c.1355_1356delCA	p.Thr452SerfsTer3	Hmz	Moroccan Jewish	Yes	Beryozkin et al., 2015
Retinitis pigmentosa	FAM161A	NM_001201543.2:c.1355_1356delCA	NM_001201543.2:c.1355_1356delCA	p.Thr452SerfsTer3	Hmz	Moroccan Jewish	Yes	Bandah-Rozenfeld, Mizrahi-Meissonnier, et al., 2010
Retinitis pigmentosa	FAM161A	NM_001201543.2:c.1355_1356delCA	NM_001201543.2:c.1355_1356delCA	p.Thr452SerfsTer3	Hmz	Moroccan Jewish	Yes	Bandah-Rozenfeld, Mizrahi-Meissonnier, et al., 2010
Retinitis pigmentosa	FAM161A	NM_001201543.2:c.1355_1356delCA	NM_001201543.2:c.1355_1356delCA	p.Thr452SerfsTer3	Hmz	Moroccan Jewish	Yes	Bandah-Rozenfeld, Mizrahi-Meissonnier, et al., 2010
Retinitis pigmentosa	FAM161A	NM_001201543.2:c.1355_1356delCA	NM_001201543.2:c.1355_1356delCA	p.Thr452SerfsTer3	Hmz	Moroccan Jewish	No	Bandah-Rozenfeld, Mizrahi-Meissonnier, et al., 2010
Retinitis pigmentosa	FAM161A	NM_001201543.2:c.1355_1356delCA	NM_001201543.2:c.1355_1356delCA	p.Thr452SerfsTer3	Hmz	Moroccan Jewish	No	Bandah-Rozenfeld, Mizrahi-Meissonnier, et al., 2010
Retinitis pigmentosa	FAM161A	NM_001201543.2:c.1355_1356delCA	NM_001201543.2:c.1355_1356delCA	p.Thr452SerfsTer3	Hmz	Moroccan Jewish	No	Bandah-Rozenfeld, Mizrahi-Meissonnier, et al., 2010
Retinitis pigmentosa	FAM161A	NM_001201543.2:c.1355_1356delCA	NM_001201543.2:c.1355_1356delCA	p.Thr452SerfsTer3	Hmz	Moroccan Jewish	No	Bandah-Rozenfeld, Mizrahi-Meissonnier, et al., 2010
Retinitis pigmentosa	FAM161A	NM_001201543.2:c.1355_1356delCA	NM_001201543.2:c.1355_1356delCA	p.Thr452SerfsTer3	Hmz	Moroccan Jewish	No	Bandah-Rozenfeld, Mizrahi-Meissonnier, et al., 2010
Retinitis pigmentosa	FAM161A	NM_001201543.2:c.1355_1356delCA	NM_001201543.2:c.1355_1356delCA	p.Thr452SerfsTer3	Hmz	Moroccan Jewish	No	Bandah-Rozenfeld, Mizrahi-Meissonnier, et al., 2010
Retinitis pigmentosa	FAM161A	NM_001201543.2:c.1355_1356delCA	NM_001201543.2:c.1355_1356delCA	p.Thr452SerfsTer3	Hmz	Moroccan Jewish	No	Bandah-Rozenfeld, Mizrahi-Meissonnier, et al., 2010
Retinitis pigmentosa	FAM161A	NM_001201543.2:c.1355_1356delCA	NM_001201543.2:c.1355_1356delCA	p.Thr452SerfsTer3	Hmz	Moroccan Jewish	No	Bandah-Rozenfeld, Mizrahi-Meissonnier, et al., 2010
Retinitis pigmentosa	FAM161A	NM_001201543.2:c.1567C>T	NM_001201543.2:c.1355_1356delCA	p.Arg523Ter;p.Thr452SerfsTer3	Het comp	Moroccan/LibyanJewish	No	Bandah-Rozenfeld, Mizrahi-Meissonnier, et al., 2010
Retinitis pigmentosa	ABCA4	NM_000350.3:c.6148G>C	NM_000350.3:c.5908C>T	p.Val2050Leu;p.Leu1970Phe	Het comp	Morocco	Yes	Bouzidi et al., 2021
Retinitis pigmentosa	ARL2BP	NM_012106.3:c.207+1G>T	NM_012106.3:c.207+1G>T		Hmz	Morocco	Yes	Audo et al., 2017
Retinitis pigmentosa	CRB1	NM_201253:c.1690G>T	NM_201253:c.1913C>T	p.Asp564Tyr;p.Ser638Leu	Het comp	Morocco	No	Bouzidi et al., 2021
Retinitis pigmentosa	MERTK	NM_006343.3:c.2323C>T	NM_006343.3:c.2323C>T	p.Arg775Ter	Hmz	Morocco	Yes	Ksantini et al., 2012
Retinitis pigmentosa	MERTK	NM_006343.3:c.2189+1G>T	NM_006343.3:c.2189+1G>T		Hmz	Morocco	Yes	Charbel Issa et al., 2009
Retinitis pigmentosa	PDE6B	NM_000283.3:c.121_125delins15	NM_000283.3:c.121_125delins15	p.Pro41fs	Hmz	Morocco	NA	Coppieters et al., 2014
Retinitis pigmentosa	PDE6B	NM_000283.3:c.1920+2T>C	NM_000283.3:c.1920+2T>C		Hmz	Morocco	Yes	Bouzidi et al., 2021
Retinitis pigmentosa	RDH12	NM_152443.2:c.464C>T	NM_152443.2:c.464C>T	p.Thr155Ile	Hmz	Morocco	Yes	Coppieters et al., 2014
Retinitis pigmentosa	RP1	NM_006269.2:c.93_105del13insAAA	NM_006269.2:c.93_105del13insAAA	p.His31GlnfsTer47	Hmz	Morocco	Yes	Lafont et al., 2011
Retinitis pigmentosa	RP1	NM_006269.2:c.469delG	NM_006269.2:c.469delG	p.Val157TrpfsTer16	Hmz	Morocco	No	Lafont et al., 2011
Retinitis pigmentosa	MERTK	NM_006343.2:c.1301_1302del	NM_006343.2:c.1301_1302del	p.Glu434AlafsTer40	Hmz	North African	Yes	Audo et al., 2018
Retinitis pigmentosa	MERTK	NM_006343.2:c.2189+1G>T	NM_006343.2:c.2189+1G>T		Hmz	North African	Yes	Audo et al., 2018
Retinitis pigmentosa	MERTK	NM_006343.2:c.2189+1G>T	NM_006343.2:c.2189+1G>T		Hmz	North African	Yes	Audo et al., 2018
Retinitis pigmentosa	MERTK	NM_006343.2:c.2189+1G>T	NM_006343.2:c.2189+1G>T		Hmz	North African	Yes	Audo et al., 2018
Retinitis pigmentosa	MERTK	NM_006343.2:c.2219C>T	NM_006343.2:c.2219C>T	Ala740Val	Hmz	North African	Yes	Audo et al., 2018
Retinitis pigmentosa	MERTK	NM_006343.2:c.2323C>T	NM_006343.2:c.2323C>T	Arg775Ter	Hmz	North African	Yes	Audo et al., 2018
Retinitis pigmentosa	REEP6	NM_001329556.1:c.267G>A	NM_001329556.1:c.267G>A	p.Trp89Ter	Hmz	North African	Yes	Méjécase et al., 2018
Retinitis pigmentosa	FAM161A	NM_001201543.2:c.1567C>T	NM_001201543.2:c.1567C>T	p.Arg523Ter	Hmz	North African Jewish	No	Ehrenberg et al., 2019
Retinitis pigmentosa	RDH12	NM_152443.3:c.164C>T	NM_152443.3:c.295C>A	p.Thr55Met;p.Leu99Ile	Het comp	North African/Turkish Jewish	No	Ehrenberg et al., 2019
Retinitis pigmentosa	USH2A	NM_206933.4:c.12445T>A	NM_206933.4:c.5858C>G +:c.15377T>C	p.Trp4149Arg;p.Ala1953Gly+p.Ile5126Thr	Het comp	Tunisia	Yes	Chebil et al., 2016
Retinitis pigmentosa	ABCA4	NM_000350.2:c.4139C > T	NM_000350.2:c.4139C > T	p.Pro1380Leu	Hmz	Tunisia	Yes	Habibi et al., 2020
Retinitis pigmentosa	CERKL	NM_201548.4:c.1133+3_1133+ 6delAAGT	NM_201548.4:c.1133+3_1133+ 6delAAGT		Hmz	Tunisia	Yes	Habibi et al., 2016 and Habibi et al., 2017
Retinitis pigmentosa	CERKL	NM_201548.4:c.1133+3_1133+ 6delAAGT	NM_201548.4:c.1133+3_1133+ 6delAAGT		Hmz	Tunisia	Yes	Habibi et al., 2016 and Habibi et al., 2017
Retinitis pigmentosa	CERKL	NM_201548.4:c.1133+3_1133+ 6delAAGT	NM_201548.4:c.1133+3_1133+ 6delAAGT		Hmz	Tunisia	Yes	Habibi et al., 2016 and Habibi et al., 2017
Retinitis pigmentosa	CERKL	NM_201548.4:c.1133+3_1133+ 6delAAGT	NM_201548.4:c.1133+3_1133+ 6delAAGT		Hmz	Tunisia	Yes	Habibi et al., 2016 and Habibi et al., 2017
Retinitis pigmentosa	CNGB1	NM_001297:c.2293C>T	NM_001297:c.2293C>T	p.Arg765Cys	Hmz	Tunisia	No	Habibi et al., 2020
Retinitis pigmentosa	CNGB1	NM_001297.4:c.2293C>T	NM_001297.4:c.2293C>T	p.Arg765Cys	Hmz	Tunisia	Yes	Habibi et al., 2016 and Habibi et al., 2017
Retinitis pigmentosa	CRB1	NM_201253.3:c.2291G>A	NM_201253.3:c.2291G>A	p.Arg764His	Hmz	Tunisia	No	Tiab et al., 2013
Retinitis pigmentosa	EYS	NM_001292009:c.(1766 + 1_1767-1)_(2023 + 1_2024-1)del	NM_001292009:c.(1766 + 1_1767-1)_(2023 + 1_2024-1)del		Hmz	Tunisia	No	Habibi et al., 2020
Retinitis pigmentosa	EYS	NM_001292009:c.5928-2A > G	NM_001292009:c.5928-2A > G		Hmz	Tunisia	Yes	Habibi et al., 2020
Retinitis pigmentosa	FAM161A	NM_001201543:c.685C > T	NM_001201543:c.685C > T	p.Arg229Ter	Hmz	Tunisia	Yes	Habibi et al., 2020
Retinitis pigmentosa	FAM161A	NM_001201543:c.678_681delGAAG	NM_001201543:c.678_681delGAAG	p.Lys227AsnfsTer17	Hmz	Tunisia	Yes	Habibi et al., 2016 and Habibi et al., 2017
Retinitis pigmentosa	NMNAT1	NM_001297778.1:c.37G > A	NM_001297778.1:c.37G > A	p.Ala13Thr	Hmz	Tunisia	Yes	Habibi et al., 2020
Retinitis pigmentosa	NR2E3	NM_014249.3:c.932G>A	NM_014249.3:c.932G>A	p.Arg311Gln	Hmz	Tunisia	Yes	Habibi et al., 2016 and Habibi et al., 2017
Retinitis pigmentosa	NR2E3	NM_016346.4:c.166G>A		p.Gly56Arg	Htz	Tunisia	NA	Chebil et al., 2016
Retinitis pigmentosa	PDE6A	NM_000440.3:c.304C>A	NM_000440.3:c.304C>A	p.Arg102Ser	Hmz	Tunisia	NA	Chebil et al., 2016
Retinitis pigmentosa	PDE6B	NM_001145291.1:c.1010A>G	NM_001145291.1:c.1010A>G	p.His337Arg	Hmz	Tunisia	Yes	Habibi et al., 2016 and Habibi et al., 2017
Retinitis pigmentosa	PDE6B	NM_000283.3:c.1798G>A	NM_000283.3:c.1798G>A	p.Asp600Asn	Hmz	Tunisia	NA	Chebil et al., 2016
Retinitis pigmentosa	PDE6B	NM_000283.3:c.2419T>A	NM_000283.3:c.2419T>A	p.Trp807Arg	Hmz	Tunisia	Yes	Hmani-Aifa et al., 2009
Retinitis pigmentosa	PROM1	NM_001145848.1:c.1354dupT	NM_001145848.1:c.1354dupT	p.Try452fsTer12	Hmz	Tunisia	Yes	Habibi et al., 2016 and Habibi et al., 2017
Retinitis pigmentosa	PRPH2	NM_000322:c.133C > T		p.Leu45Phe	Htz	Tunisia	Yes	Habibi et al., 2020
Retinitis pigmentosa	RPE65	NM_000329.2:544C>T	NM_000329.2:544C>T	p.His182Tyr	Hmz	Tunisia	Yes	Habibi et al., 2016 and Habibi et al., 2017
Retinitis pigmentosa	RPE65	NM_000329.2:c.271C>T	NM_000329.2:c.515T>A	p.Arg91Trp;Val172Asp	Het comp	Tunisia	Yes	Habibi et al., 2016 and Habibi et al., 2017
Retinitis pigmentosa	ZNF408	NM_024741.3:c.653-1G>T	NM_024741.3:c.653-1G>T		Hmz	Tunisia	Yes	Habibi et al., 2017
Retinitis pigmentosa	CRB1	NM_201253.3:c.2291G>A	NM_201253.3:c.2291G>A	p.Arg764His	Hmz	Tunisia/Morocco	No	Chebil et al., 2016
Retinitis pigmentosa	RDH12	NM_152443.3:c.295C>A	NM_152443.3:c.295C>A	p.Leu99Ile	Hmz	Tunisian Jewish	No	Beryozkin et al, 2015
Retinitis pigmentosa	PRPF31	NM_015629.4:c.1108G>T		p.Glu370Ter	Htz	Tunisian Iraqui Jewish	No	Ehrenberg et al., 2019
Retinitis punctata albescens	RLBP1	7.36-kb del RLBP1 EX (7-9)	7.36-kb del RLBP1 EX (7-9)		Hmz	Morocco	Yes	Humbert et al., 2006
Retinitis punctata albescens	RLBP1	7.36-kb del RLBP1 EX (7-9)	7.36-kb del RLBP1 EX (7-9)		Hmz	Morocco	Yes	Dessalces et al., 2013
Retinitis punctata albescens	RLBP1	7.36-kb del RLBP1 EX (7-9)	7.36-kb del RLBP1 EX (7-9)		Hmz	Morocco	Yes	Dessalces et al., 2013
Retinitis punctata albescens	RLBP1	7.36-kb del RLBP1 EX (7-9)	7.36-kb del RLBP1 EX (7-9)		Hmz	Morocco	Yes	Dessalces et al., 2013
Retinitis punctata albescens	RLBP1	7.36-kb del RLBP1 EX (7-9)	7.36-kb del RLBP1 EX (7-9)		Hmz	Morocco	No	Dessalces et al., 2013
Retinitis punctata albescens	RLBP1	7.36-kb del RLBP1 EX (7-9)	7.36-kb del RLBP1 EX (7-9)		Hmz	Morocco	No	Dessalces et al., 2013
Stargardt disease	ABCA4	NM_000350.2:c.1140 T > A	NM_000350.2:c.1140 T > A	p.Asn380lys	Hmz	Tunisia	Yes	Habibi et al., 2020
Stargardt disease	ABCA4	NM_000350.2:c.3259G > A	NM_000350.2:c.3259G > A	p.Glu1087Lys	Hmz	Tunisia	Yes	Habibi et al., 2020
Stargardt disease	ABCA4	NM_000350.2:c.3259G > A	NM_000350.2:c.3259G > A	p.Glu1087Lys	Hmz	Tunisia	No	Habibi et al., 2020
Stargardt disease	ABCA4	c.[(?_-4635)_(5714+?)dup; (?_6148)_(6479_+?) del]	c.[(?_-4635)_(5714+?)dup; (?_6148)_(6479_+?) del]		Hmz	Tunisia	Yes	Falfoul et al., 2018
Stargardt disease	ABCA4	NM_000350.3:c.2041C>T	c.[(?_-4635)_(5714+?)dup; (?_6148)_(6479_+?) del]	p.Arg681Ter	Het comp	Tunisia	Yes	Falfoul et al., 2018
Stargardt disease	ABCA4	NM_000350.2:c.2345G>A	NM_000350.2:c.2345G>A	p.Trp782Ter	Hmz	Tunisia	Yes	Habibi et al., 2016 and Habibi et al., 2017
Stargardt disease	ABCA4	NM_000350.3:c.2041C>T	NM_000350.3:c.2041C>T	p.Arg681Ter	Hmz	Tunisia	Yes	Chouchene et al., 2013
Stargardt disease	ABCA4	NM_000350.3:c.2041C>T	NM_000350.3:c.2041C>T	p.Arg681Ter	Hmz	Tunisia	Yes	Chouchene et al., 2013
Table legend
Het comp	Heterozygous compound
Hmz	Homozygous
Htz	Heterozygous
NA	Not available
References
Aboussair, N., Berahou, A., Perrault, I., Elalaoui, S. C., Megzari, A., Rozet, J. M., Kaplan, J., & Sefiani, A. (2010). Première observation maghrébine d’amaurose congénitale de Leber secondaire à une mutation du gène CEP290. Journal Français d’Ophtalmologie, 33(2), 117.e1-117.e5. https://doi.org/10.1016/j.jfo.2009.11.009
Abouzeid, H., Othman, I., & Schorderet, D. (2016). A Novel Recessive RPGRIP1 Mutation Causing Leber Congenital Amaurosis. Klinische Monatsblätter für Augenheilkunde, 233(04), 456–459. https://doi.org/10.1055/s-0041-111815
Aquaron, R., Badens, C., Bergé-Lefranc, J.-L., Mansion, P., Mattei, J.-F., Philip, N., Zarrouck, K., Naamane, A., Collignon, P., Burle, C., Rollier, B., & Denis, D. (2004). L’Albinisme oculocutané au Maghreb, à propos de 15 observations en Algérie, Maroc et Tunisie. Antropo, 7, 55–61.
Audo, I., El Shamieh, S., Méjécase, C., Michiels, C., Demontant, V., Antonio, A., Condroyer, C., Boyard, F., Letexier, M., Saraiva, J.-P., Blanchard, S., Mohand-Saïd, S., Sahel, J.-A., & Zeitz, C. (2017). ARL2BP mutations account for 0.1% of autosomal recessive rod-cone dystrophies with the report of a novel splice variant: Letter to the Editor. Clinical Genetics, 92(1), 109–111. https://doi.org/…
Audo, Isabelle, Mohand-Said, S., Boulanger-Scemama, E., Zanlonghi, X., Condroyer, C., Démontant, V., Boyard, F., Antonio, A., Méjécase, C., El Shamieh, S., Sahel, J.-A., & Zeitz, C. (2018). MERTK mutation update in inherited retinal diseases. Human Mutation, 39(7), 887–913. https://doi.org/10.1002/humu.23431
Bandah-Rozenfeld, D., Mizrahi-Meissonnier, L., Farhy, C., Obolensky, A., Chowers, I., Pe’er, J., Merin, S., Ben-Yosef, T., Ashery-Padan, R., Banin, E., & Sharon, D. (2010). Homozygosity Mapping Reveals Null Mutations in FAM161A as a Cause of Autosomal-Recessive Retinitis Pigmentosa. The American Journal of Human Genetics, 87(3), 382–391. https://doi.org/10.1016/j.ajhg.2010.07.022
Bandah-Rozenfeld, D., Littink, K. W., Ben-Yosef, T., Strom, T. M., Chowers, I., Collin, R. W. J., den Hollander, A. I., van den Born, L. I., Zonneveld, M. N., Merin, S., Banin, E., Cremers, F. P. M., & Sharon, D. (2010). Novel Null Mutations in the EYS Gene Are a Frequent Cause of Autosomal Recessive Retinitis Pigmentosa in the Israeli Population. Investigative Opthalmology & Visual Science, 51(9…
Bedoukian, E. C., Zhu, X., Serrano, L. W., Scoles, D., & Aleman, T. S. (2020). NMNAT1-ASSOCIATED CONE–ROD DYSTROPHY: EVIDENCE FOR A SPECTRUM OF FOVEAL MALDEVELOPMENT. RETINAL Cases & Brief Reports, Publish Ahead of Print. https://doi.org/10.1097/ICB.0000000000000992
Ben Charfeddine, I., Ben Lazreg, T., Ben Rayana, N., Amara, A., Mamaï, O., Knani, L., Mili, A., M’sakni, A., Saad, A., Ben Hadj Hamida, F., & Gribaa, M. (2015). Genetic study in a tunisian family revealed IVS1+1G>A mutation in the CHM gene. Annales de Biologie Clinique, 73(4), 469–473. https://doi.org/10.1684/abc.2015.1052
Beryozkin, A., Shevah, E., Kimchi, A., Mizrahi-Meissonnier, L., Khateb, S., Ratnapriya, R., Lazar, C. H., Blumenfeld, A., Ben-Yosef, T., Hemo, Y., Pe’er, J., Averbuch, E., Sagi, M., Boleda, A., Gieser, L., Zlotogorski, A., Falik-Zaccai, T., Alimi-Kasem, O., Jacobson, S. G., … Sharon, D. (2015). Whole Exome Sequencing Reveals Mutations in Known Retinal Disease Genes in 33 out of 68 Israeli Familie…
Boulanger-Scemama, E., El Shamieh, S., Démontant, V., Condroyer, C., Antonio, A., Michiels, C., Boyard, F., Saraiva, J.-P., Letexier, M., Souied, E., Mohand-Saïd, S., Sahel, J.-A., Zeitz, C., & Audo, I. (2015). Next-generation sequencing applied to a large French cone and cone-rod dystrophy cohort: Mutation spectrum and new genotype-phenotype correlation. Orphanet Journal of Rare Diseases, 10(1),…
Bouzidi, A., Charif, M., Bouzidi, A., Amalou, G., Kandil, M., Barakat, A., & Lenaers, G. (2021). Clinical and genetic investigations of three Moroccan families with retinitis pigmentosa phenotypes. Molecular Vision, 27, 17–25.
Bujakowska, K., Audo, I., Mohand-Saïd, S., Lancelot, M.-E., Antonio, A., Germain, A., Léveillard, T., Letexier, M., Saraiva, J.-P., Lonjou, C., Carpentier, W., Sahel, J.-A., Bhattacharya, S. S., & Zeitz, C. (2012). CRB1 mutations in inherited retinal dystrophies. Human Mutation, 33(2), 306–315. https://doi.org/10.1002/humu.21653
Charbel Issa, P., Bolz, H. J., Ebermann, I., Domeier, E., Holz, F. G., & Scholl, H. P. N. (2009). Characterisation of severe rod-cone dystrophy in a consanguineous family with a splice site mutation in the MERTK gene. British Journal of Ophthalmology, 93(7), 920–925. https://doi.org/10.1136/bjo.2008.147397
Chebil, A., Falfoul, Y., Habibi, I., Munier, F., Schorderet, D., & El Matri, L. (2016). Corrélations phénotype–génotype de la rétinopathie pigmentaire non syndromique: À propos de dix familles tunisiennes. Journal Français d’Ophtalmologie, 39(3), 277–286. https://doi.org/10.1016/j.jfo.2015.08.013
Chibani, Z., Abid, I. Z., Molbaek, A., Söderkvist, P., Feki, J., & Hmani‐Aifa, M. (2019). Novel BEST1 gene mutations associated with two different forms of macular dystrophy in Tunisian families. Clinical & Experimental Ophthalmology, 47(8), 1063–1073. https://doi.org/10.1111/ceo.13577
Chouchene, I., Largueche, L., Ouechtati, F., Derouiche, K., Turki, A., Abdelhak, S., & El Matri, L. (2013). [Clinical characterization of the Stargardt disease and molecular exploration of the c.2041C>T mutation (ABCA4 gene) in Tunisian patients]. Annales De Biologie Clinique, 71(6), 645–651. https://doi.org/10.1684/abc.2013.0912
Coppieters, F., Casteels, I., Meire, F., De Jaegere, S., Hooghe, S., van Regemorter, N., Van Esch, H., Matulevičienė, A., Nunes, L., Meersschaut, V., Walraedt, S., Standaert, L., Coucke, P., Hoeben, H., Kroes, H. Y., Vande Walle, J., de Ravel, T., Leroy, B. P., & De Baere, E. (2010). Genetic screening of LCA in Belgium: Predominance of CEP290 and identification of potential modifier alleles in AH…
Coppieters, F., Van Schil, K., Bauwens, M., Verdin, H., De Jaegher, A., Syx, D., Sante, T., Lefever, S., Abdelmoula, N. B., Depasse, F., Casteels, I., de Ravel, T., Meire, F., Leroy, B. P., & De Baere, E. (2014). Identity-by-descent–guided mutation analysis and exome sequencing in consanguineous families reveals unusual clinical and molecular findings in retinal dystrophy. Genetics in Medicine, 1…
den Hollander, A. I., Koenekoop, R. K., Mohamed, M. D., Arts, H. H., Boldt, K., Towns, K. V., Sedmak, T., Beer, M., Nagel-Wolfrum, K., McKibbin, M., Dharmaraj, S., Lopez, I., Ivings, L., Williams, G. A., Springell, K., Woods, C. G., Jafri, H., Rashid, Y., Strom, T. M., … Roepman, R. (2007). Mutations in LCA5, encoding the ciliary protein lebercilin, cause Leber congenital amaurosis. Nature Geneti…
Dessalces, E., Bocquet, B., Bourien, J., Zanlonghi, X., Verdet, R., Meunier, I., & Hamel, C. P. (2013). Early-Onset Foveal Involvement in Retinitis Punctata Albescens With Mutations in RLBP1. JAMA Ophthalmology, 131(10), 1314. https://doi.org/10.1001/jamaophthalmol.2013.4476
Ducroq, D., Rozet, J.-M., Gerber, S., Perrault, I., Barbet, F., Hanein, S., Hakiki, S., Dufier, J.-L., Munnich, A., Hamel, C., & Kaplan, J. (2002). The ABCA4 Gene in Autosomal Recessive Cone-Rod Dystrophies. The American Journal of Human Genetics, 71(6), 1480–1482. https://doi.org/10.1086/344829
Ebermann, I., Walger, M., Scholl, H. P. N., Issa, P. C., Lüke, C., Nürnberg, G., Lang-Roth, R., Becker, C., Nürnberg, P., & Bolz, H. J. (2007). Truncating mutation of the DFNB59 gene causes cochlear hearing impairment and central vestibular dysfunction. Human Mutation, 28(6), 571–577. https://doi.org/10.1002/humu.20478
Ehrenberg, M., Weiss, S., Orenstein, N., Goldenberg-Cohen, N., & Ben-Yosef, T. (2019). The co-occurrence of rare non-ocular phenotypes in patients with inherited retinal degenerations. Molecular Vision, 25, 691–702.
El Matri, L., Ambresin, A., Schorderet, D. F., Kawasaki, A., Seeliger, M. W., Wenzel, A., Arsenijevic, Y., Borruat, F., & Munier, F. L. (2006). Phenotype of three consanguineous Tunisian families with early-onset retinal degeneration caused by an R91W homozygous mutation in the RPE65 gene. Graefe’s Archive for Clinical and Experimental Ophthalmology, 244(9), 1104–1112. https://doi.org/10.1007/s00…
El Shamieh, S., Boulanger-Scemama, E., Lancelot, M.-E., Antonio, A., Démontant, V., Condroyer, C., Letexier, M., Saraiva, J.-P., Mohand-Saïd, S., Sahel, J.-A., Audo, I., & Zeitz, C. (2015). Targeted Next Generation Sequencing Identifies Novel Mutations in RP1 as a Relatively Common Cause of Autosomal Recessive Rod-Cone Dystrophy. BioMed Research International, 2015, 1–11. https://doi.org/10.1155/…
El-Haig, W. M., Jakobsson, C., Favez, T., Schorderet, D. F., & Abouzeid, H. (2014). Novel ADAM9 homozygous mutation in a consanguineous Egyptian family with severe cone-rod dystrophy and cataract. British Journal of Ophthalmology, 98(12), 1718–1723. https://doi.org/10.1136/bjophthalmol-2014-305231
Estrada-Cuzcano, A., Koenekoop, R. K., Coppieters, F., Kohl, S., Lopez, I., Collin, R. W. J., De Baere, E. B. W., Roeleveld, D., Marek, J., Bernd, A., Rohrschneider, K., van den Born, L. I., Meire, F., Maumenee, I. H., Jacobson, S. G., Hoyng, C. B., Zrenner, E., Cremers, F. P. M., & den Hollander, A. I. (2011). IQCB1 Mutations in Patients with Leber Congenital Amaurosis. Investigative Opthalmolog…
Falfoul, Y., Habibi, I., Turki, A., Chebil, A., Hassairi, A., Schorderet, D. F., & El Matri, L. (2018). Phenotypic Progression of Stargardt Disease in a Large Consanguineous Tunisian Family Harboring New ABCA4 Mutations. Journal of Ophthalmology, 2018, 1030184. https://doi.org/10.1155/2018/1030184
Gerber, S., Hanein, S., Perrault, I., Delphin, N., Aboussair, N., Leowski, C., Dufier, J.-L., Roche, O., Munnich, A., Kaplan, J., & Rozet, J.-M. (2007). Mutations in LCA5 are an uncommon cause of Leber congenital amaurosis (LCA) type II. Human Mutation, 28(12), 1245. https://doi.org/10.1002/humu.9513
Gershoni-Baruch, R., Rosenmann, A., Droetto, S., Holmes, S., Tripathi, R. K., & Spritz, R. A. (1994). Mutations of the tyrosinase gene in patients with oculocutaneous albinism from various ethnic groups in Israel. American Journal of Human Genetics, 54(4), 586–594.
Habibi, I., Chebil, A., Falfoul, Y., Allaman-Pillet, N., Kort, F., Schorderet, D. F., & El Matri, L. (2016). Identifying mutations in Tunisian families with retinal dystrophy. Scientific Reports, 6(1), 37455. https://doi.org/10.1038/srep37455
Habibi, I., Chebil, A., Falfoul, Y., Allaman-Pillet, N., Kort, F., Schorderet, D. F., & Matri, L. E. (2017). Erratum: Corrigendum: Identifying mutations in Tunisian families with retinal dystrophy. Scientific Reports, 7(1), 46776. https://doi.org/10.1038/srep46776
Habibi, I., Falfoul, Y., Turki, A., Hassairi, A., El Matri, K., Chebil, A., Schorderet, D. F., & El Matri, L. (2020). Genetic spectrum of retinal dystrophies in Tunisia. Scientific Reports, 10(1), 11199. https://doi.org/10.1038/s41598-020-67792-y
Hanein, S., Perrault, I., Gerber, S., Tanguy, G., Barbet, F., Ducroq, D., Calvas, P., Dollfus, H., Hamel, C., Lopponen, T., Munier, F., Santos, L., Shalev, S., Zafeiriou, D., Dufier, J.-L., Munnich, A., Rozet, J.-M., & Kaplan, J. (2004). Leber congenital amaurosis: Comprehensive survey of the genetic heterogeneity, refinement of the clinical definition, and genotype-phenotype correlations as a st…
Hmani-Aifa, M., Benzina, Z., Zulfiqar, F., Dhouib, H., Shahzadi, A., Ghorbel, A., Rebaï, A., Söderkvist, P., Riazuddin, S., Kimberling, W. J., & Ayadi, H. (2009). Identification of two new mutations in the GPR98 and the PDE6B genes segregating in a Tunisian family. European Journal of Human Genetics, 17(4), 474–482. https://doi.org/10.1038/ejhg.2008.167
Humbert, G., Delettre, C., Se´ne´chal, A., Bazalgette, C., Barakat, A., Bazalgette, C., Arnaud, B., Lenaers, G., & Hamel, C. P. (2006). Homozygous Deletion Related to Alu Repeats in RLBP1 Causes Retinitis Punctata Albescens. Investigative Opthalmology & Visual Science, 47(11), 4719. https://doi.org/10.1167/iovs.05-1488
Kiray, G., Rapata, M., Sharp, D., & Vincent, A. L. (2020). Pseudodominance in two families with KCNV2 related retinopathy. American Journal of Ophthalmology Case Reports, 18, 100625. https://doi.org/10.1016/j.ajoc.2020.100625
Konno, T., Abe, Y., Kawaguchi, M., Storm, K., Biervliet, M., Courtens, W., Kono, M., Tomita, Y., & Suzuki, T. (2009). Oculocutaneous albinism type IV: A boy of Moroccan descent with a novel mutation in SLC45A2. American Journal of Medical Genetics. Part A, 149A(8), 1773–1776. https://doi.org/10.1002/ajmg.a.32964
Ksantini, M., Lafont, E., Bocquet, B., Meunier, I., & Hamel, C. P. (2012). Homozygous Mutation in MERTK Causes Severe Autosomal Recessive Retinitis Pigmentosa. European Journal of Ophthalmology, 22(4), 647–653. https://doi.org/10.5301/ejo.5000096
Lafont, E., Gaël, M., Sénéchal, A., Bocquet, B., D, C.-C., Baudoin, C., Ksantini, M., Jerome, B., Devos, A., Dollfus, H., Xavier, Z., Isabelle, M., Dhaenens, C.-M., Hamel, C., Francine, B.-C., Sabine, D.-D., Dufier, J.-L., Journel, H., Kaplan, J., & Christina, Z. (2011). Patients with retinitis pigmentosa due to RP1 mutations show greater severity in recessive than in dominant cases. J Clinic Exp…
Littink, K., Stappers, P., Riemslag, F., Talsma, H., van Genderen, M., Cremers, F., Collin, R., & van den Born, L. (2018). Autosomal Recessive NRL Mutations in Patients with Enhanced S-Cone Syndrome. Genes, 9(2), 68. https://doi.org/10.3390/genes9020068
Mataftsi, A., Schorderet, D. F., Chachoua, L., Boussalah, M., Nouri, M. T., Barthelmes, D., Borruat, F.-X., & Munier, F. L. (2007). Novel TULP1 Mutation Causing Leber Congenital Amaurosis or Early Onset Retinal Degeneration. Investigative Opthalmology & Visual Science, 48(11), 5160. https://doi.org/10.1167/iovs.06-1013
Méjécase, C., Mohand-Saïd, S., El Shamieh, S., Antonio, A., Condroyer, C., Blanchard, S., Letexier, M., Saraiva, J.-P., Sahel, J.-A., Audo, I., & Zeitz, C. (2018). A novel nonsense variant in REEP6 is involved in a sporadic rod-cone dystrophy case. Clinical Genetics, 93(3), 707–711. https://doi.org/10.1111/cge.13171
Ouechtati, F., Merdassi, A., Bouyacoub, Y., Largueche, L., Derouiche, K., Ouragini, H., Nouira, S., Tiab, L., Baklouti, K., Rebai, A., Schorderet, D. F., Munier, F. L., Zografos, L., Abdelhak, S., & Matri, L. E. (2011). Clinical and genetic investigation of a large Tunisian family with complete achromatopsia: Identification of a new nonsense mutation in GNAT2 gene. Journal of Human Genetics, 56(1…
Perrault, I., Estrada-Cuzcano, A., Lopez, I., Kohl, S., Li, S., Testa, F., Zekveld-Vroon, R., Wang, X., Pomares, E., Andorf, J., Aboussair, N., Banfi, S., Delphin, N., den Hollander, A. I., Edelson, C., Florijn, R., Jean-Pierre, M., Leowski, C., Megarbane, A., … Rozet, J.-M. (2013). Union makes strength: A worldwide collaborative genetic and clinical study to provide a comprehensive survey of RD3…
Perrault, I., Hanein, S., Zanlonghi, X., Serre, V., Nicouleau, M., Defoort-Delhemmes, S., Delphin, N., Fares-Taie, L., Gerber, S., Xerri, O., Edelson, C., Goldenberg, A., Duncombe, A., Le Meur, G., Hamel, C., Silva, E., Nitschke, P., Calvas, P., Munnich, A., … Rozet, J.-M. (2012). Mutations in NMNAT1 cause Leber congenital amaurosis with early-onset severe macular and optic atrophy. Nature Geneti…
Perrault, I., Rozet, J.-M., Gerber, S., Ghazi, I., Ducroq, D., Souied, E., Leowski, C., Bonnemaison, M., Dufier, J.-L., Munnich, A., & Kaplan, J. (2000). Spectrum of retGC1 mutations in Leber’s congenital amaurosis. European Journal of Human Genetics, 8(8), 578–582. https://doi.org/10.1038/sj.ejhg.5200503
Roosing, S., Rohrschneider, K., Beryozkin, A., Sharon, D., Weisschuh, N., Staller, J., Kohl, S., Zelinger, L., Peters, T. A., Neveling, K., Strom, T. M., van den Born, L. I., Hoyng, C. B., Klaver, C. C. W., Roepman, R., Wissinger, B., Banin, E., Cremers, F. P. M., & den Hollander, A. I. (2013). Mutations in RAB28, Encoding a Farnesylated Small GTPase, Are Associated with Autosomal-Recessive Cone-…
Salah, S. B., Kamei, S., Sénéćhal, A., Lopez, S., Bazalgette, C., Bazalgette, C., Eliaou, C. M., Zanlonghi, X., & Hamel, C. P. (2008). Novel KCNV2 Mutations in Cone Dystrophy with Supernormal Rod Electroretinogram. American Journal of Ophthalmology, 145(6), 1099–1106. https://doi.org/10.1016/j.ajo.2008.02.004
Shen, S., Sujirakul, T., & Tsang, S. H. (2014). Next-generation Sequencing Revealed a Novel Mutation in the Gene Encoding the Beta Subunit of Rod Phosphodiesterase. Ophthalmic Genetics, 35(3), 142–150. https://doi.org/10.3109/13816810.2014.915328
Shevach, E., Ali, M., Mizrahi-Meissonnier, L., McKibbin, M., El-Asrag, M., Watson, C. M., Inglehearn, C. F., Ben-Yosef, T., Blumenfeld, A., Jalas, C., Banin, E., & Sharon, D. (2015). Association Between Missense Mutations in the BBS2 Gene and Nonsyndromic Retinitis Pigmentosa. JAMA Ophthalmology, 133(3), 312. https://doi.org/10.1001/jamaophthalmol.2014.5251
Tiab, L., Largueche, L., Chouchane, I., Derouiche, K., Munier, F. L., El Matri, L., & Schorderet, D. F. (2013). A novel homozygous R764H mutation in crumbs homolog 1 causes autosomal recessive retinitis pigmentosa. Molecular Vision, 19, 829–834.
