# Supplementary material for: Clinical and genetic spectrums of 413 North African families with inherited retinal dystrophies and optic neuropathies
Source: Orphanet J Rare Dis. 2022 May 12;17:197. doi: 10.1186/s13023-022-02340-7 (PMC9097391; doi:10.1186/s13023-022-02340-7)
Supplement: Supplementary file 3 — Additional file 3: Phenotypic and mutational spectrum of 143 North African families with syndromic inherited retinal dystrophies. [file 13023_2022_2340_MOESM3_ESM.xlsx]

## Sheet: Feuil1
Phenotypic and mutational spectrum of 143 North African families with syndromic inherited retinal dystrophies
Pathology	Gene	Variant 1 Allele	Variant 2 Allele	Amino acid change	Genotype	Origin	Consanguinity	Reference (1st author)
Abetalipoproteinemia	MTTP	NM_000253.3:c.2313T>G	NM_000253.3:c.2313T>G	p.Tyr771Ter	Hmz	Tunisia	Yes	Hammer et al., 2014
Abetalipoproteinemia	MTTP	NM_000253:c.923G>A	NM_000253:c.923G>A	p.Trp308Ter	Hmz	Tunisia	Yes	Najah et al., 2009
Alström syndrome	ALMS1	c.10388-2A>G	c.10388-2A>G		Hmz	Tunisia	No	Chakroun et al., 2016
Bardet-Biedl syndrome	BBS2	NM_031885.5:c.565C>T	NM_031885.5:c.565C>T	p.Arg189Ter	Hmz	Algeria	Yes	Castro-Sánchez et al., 2017
Bardet-Biedl syndrome	BBS1	NM_024649.5:c.1473+4A>G	NM_024649.5:c.1473+4A>G		Hmz	Tunisia	NA	Chen et al., 2011
Bardet-Biedl syndrome	BBS1	NM_024649.5:c.1169T>G	NM_024649.5:c.1169T>G	p.Met390Arg	Hmz	Tunisia	NA	Chen et al., 2011
Bardet-Biedl syndrome	BBS12	NM_152618.3:c.1560G>A	NM_152618.3:c.355G>A	p.Trp520Ter;p.Gly119Ser	Het Composite	Tunisia	NA	Chen et al., 2011
Bardet-Biedl syndrome	BBS2	NM_031885.5:c.565C>T	NM_031885.5:c.565C>T	p.Arg189Ter	Hmz	Tunisia	NA	Chen et al., 2011
Bardet-Biedl syndrome	BBS5	NM_152384.3:c.149T>G	NM_152384.3:c.149T>G	p.Leu50Arg	Hmz	Tunisia	NA	Chen et al., 2011
Bardet-Biedl syndrome	BBS8	NM_198310.3:c.1011C>G		p.Phe337Leu	Htz	Tunisia	NA	Chen et al., 2011
Bardet-Biedl syndrome	BBS5	NM_152384.2:c.214G > A	NM_152384.2:c.214G > A	p.Gly72Ser	Hmz	Tunisia	Yes	Habibi et al., 2020
Bardet-Biedl syndrome	BBS5	NM_152384.2:c.123delA	NM_152384.2:c.123delA	p.Gly42GlufsTer11	Hmz	Tunisia	Yes	Habibi et al., 2020
Bardet-Biedl syndrome	BBS1	NM_024649.5:c.1110G>A	NM_024649.5:c.1110G>A		Hmz	Tunisia	Yes	M'hamdi et al., 2014
Bardet-Biedl syndrome	BBS1	NM_024649.5:c.39delA	NM_024649.5:c.39delA	p.Ala14LeufsTer28	Hmz	Tunisia	Yes	M'hamdi et al., 2014
Bardet-Biedl syndrome	BBS1	NM_024649.5:c.1473+4A>G	NM_024649.5:c.1473+4A>G		Hmz	Tunisia	Yes	M'hamdi et al., 2014
Bardet-Biedl syndrome	BBS1	NM_024649:c.448C>T	NM_024649:c.448C>T	p.Arg146STer	Hmz	Tunisia	Yes	M'hamdi et al., 2014
Bardet-Biedl syndrome	BBS10	NM_024685.4:c.1171_1181dupGCATTTATACC	NM_024685.4:c.1171_1181dupGCATTTATACC	p.Ser396LeufsTer6	Hmz	Tunisia	Yes	M'hamdi et al., 2014
Bardet-Biedl syndrome	BBS2	NM_031885.5:c.565C>T	NM_031885.5:c.565C>T	p.Arg189Ter	Hmz	Tunisia	Yes	M'hamdi et al., 2014
Bardet-Biedl syndrome	BBS2	NM_031885.5:c.345+5G>	NM_031885.5:c.345+5G>		Hmz	Tunisia	Yes	M'hamdi et al., 2014
Bardet-Biedl syndrome	BBS4	Ex4‐5‐6 Del	Ex4‐5‐6 Del		Hmz	Tunisia	Yes	M'hamdi et al., 2014
Bardet-Biedl syndrome	BBS5	NM_152384.3:c.149T>G	NM_152384.3:c.149T>G	p.Leu50Arg	Hmz	Tunisia	Yes	M'hamdi et al., 2014
Bardet-Biedl syndrome	BBS6	NM_170784.2:c.1272+1G>A	NM_170784.2:c.1272+1G>A		Hmz	Tunisia	Yes	M'hamdi et al., 2014
Bardet-Biedl syndrome	BBS8	NM_144596.3:c.459+1G>A	NM_144596.3:c.459+1G>A		Hmz	Tunisia	Yes	M'hamdi et al., 2014
Bardet-Biedl syndrome	BBS1	NM_024649.5:c.436C>T	NM_024649.5:c.436C>T	p.Arg146Ter	Hmz	North Africa	NA	Muller et al., 2010
Bardet-Biedl syndrome	BBS10	NM_024685.4:c.509T>C	NM_024685.4:c.509T>C	p.Leu170Ser	Hmz	North Africa	NA	Muller et al., 2010
Bardet-Biedl syndrome	BBS10	NM_024685.4:c.724delC	NM_024685.4:c.724delC	p.Gln242ArgfsTer17	Hmz	North Africa	NA	Muller et al., 2010
Bardet-Biedl syndrome	BBS12	NM_152618.3:c.1483delGA	NM_152618.3:c.1483delGA	p.Glu495fsTer498	Hmz	North Africa	NA	Muller et al., 2010
Bardet-Biedl syndrome	BBS2	Del Ex:8-7-9	Del 8-7-9		Hmz	Morocco	NA	Muller et al., 2010
Bardet-Biedl syndrome	BBS4	NM_033028.5:c.341insA		p.Leu114fsTer118	Htz	North Africa	NA	Muller et al., 2010
Bardet-Biedl syndrome	BBS4	NM_033028.5:c.739C>T	NM_033028.5:c.739C>T	p.Gln247Ter	Hmz	North Africa	NA	Muller et al., 2010
Bardet-Biedl syndrome	BBS4	NM_033028.5:c.927T>G	NM_033028.5:c.927T>G	p.Asn309Lys	Hmz	North Africa	NA	Muller et al., 2010
Bardet-Biedl syndrome	BBS4	Del Ex:4-5-6	Del Ex:4-5-6		Hmz	Algeria	NA	Muller et al., 2010
Bardet-Biedl syndrome	BBS5	NM_152384.3:c.1A>T	NM_152384.3:c.1A>T	p.Met1Leu	Hmz	North Africa	NA	Muller et al., 2010
Bardet-Biedl syndrome	BBS5	NM_152384.3:c.123delA	NM_152384.3:c.123delA	p.Gly42GlufsTer11	Hmz	Algeria	NA	Muller et al., 2010
Bardet-Biedl syndrome	BBS5	NM_152384.3:c.166A>G	NM_152384.3:c.166A>G	p.Arg56Gly	Hmz	North Africa	NA	Muller et al., 2010
Bardet-Biedl syndrome	BBS8	NM_198310.3:c.459G>A	NM_198310.3:c.459G>A	p.Thr153=	Hmz	North Africa	NA	Muller et al., 2010
Bardet-Biedl syndrome	BBS1	NM_024649.5:c.1285C>T		p.Arg429Ter	Htz	North Africa	NA	Muller et al., 2010;Hichri et al., 2005
Bardet-Biedl syndrome	BBS12	NM_152618.3:c.769insA	NM_152618.3:c.769insA	p.Thr257fsTer266	Hmz	North Africa	NA	Muller et al., 2010;Stoetzel et al., 2006
Bardet-Biedl syndrome	BBS1	NM_024649.5:c.670G>A	NM_024649.5:c.670G>A	p.Glu224Lys	Hmz	Morocco	Yes	Redin et al., 2012
Bardet-Biedl syndrome	BBS2	NM_031885.5:c.814C>T	NM_031885.5:c.814C>T	p.Arg272Ter	Hmz	Algeria	Yes	Redin et al., 2012
Bardet-Biedl syndrome	BBS1	NM_024649:c.448C>T	NM_024649:c.448C>T	p.Arg146STer	Hmz	Tunisia	Yes	Smaoui et al., 2006
Bardet-Biedl syndrome	BBS2	NM_031885.5:c.565C>T	NM_031885.5:c.565C>T	p.Arg189Ter	Hmz	Tunisia	Yes	Smaoui et al., 2006
Bardet-Biedl syndrome	BBS2	NM_031885.5:c.565C>T	NM_031885.5:c.565C>T	p.Arg189Ter	Hmz	Tunisia	Yes	Smaoui et al., 2006
Bardet-Biedl syndrome	BBS5	NM_152384:c.123delA	NM_152384:c.123delA	p.Gly42GlufsTer11	Hmz	Tunisia	Yes	Smaoui et al., 2006
Bardet-Biedl syndrome	BBS6	NM_170784.2:c.1436C>G	NM_170784.2:c.1436C>G	p.Ser479Ter	Hmz	Tunisia	Yes	Smaoui et al., 2006
Bardet-Biedl syndrome	BBS7	g.47247455_47267458del20004insATA	g.47247455_47267458del20004insATA	p.Met284LysfsTer7	Hmz	Tunisia	Yes	Smaoui et al., 2006
Bardet-Biedl syndrome	BBS8	NM_144596:c.355_356insGGTGGAAGGCCAGGCA	NM_144596:c.355_356insGGTGGAAGGCCAGGCA	p.Thr124ArgfsX43	Hmz	Tunisia	Yes	Smaoui et al., 2006
Bardet-Biedl syndrome	BBS8	NM_144596.3:c.459+1G>A	NM_144596.3:c.459+1G>A		Hmz	Tunisia	Yes	Smaoui et al., 2006
Bardet-Biedl syndrome	BBS8	NM_144596.3:c.459+1G>A	NM_144596.3:c.459+1G>A		Hmz	Tunisia	Yes	Smaoui et al., 2006
Cohen Syndrome	VPS13B	NM_017890:c.3582delT	NM_017890.4:c.6370_6371delAT	p.Thr1195ArgfsTer17 // p.Met2124ValfsTer44	Het Composite	Tunisia	No	Rejeb et al., 2017
Congenital muscular dystrophy-dystroglycanopathy with brain and eye anomalies	DAG1	NM_001177639.2:c.2006G>T	NM_001177639.2:c.2006G>T	p.Cys669Phe	Hmz	Libya	NO	Geis et al., 2013
Heimler syndrome	PEX1	NM_000466.3:c.3140T>C	NM_000466.3:c.3140T>C	Leu1047Pro	Hmz	Morocco	Yes	Ratbi et al., 2016
Heimler syndrome	PEX6	NM_000287.4:c.1238G>T	NM_000287.4:c.1238G>T	p.Arg311Gln	Hmz	Egypt	Yes	Zaki et al., 2016
Hermansky-Pudlak syndrome	HPS3	c.855-1G>A	c.855-1G>A		Hmz	Libya	NA	Thielen et al., 2010
Jalili syndrome	CNNM4	NM_020184.4:c.1682-1G>C	NM_020184.4:c.1682-1G>C	p.Glu561GlyfsTer5	Hmz	Morocco	Yes	Cherkaoui jaouad et al., 2017
Jalili syndrome	CNNM4	NM_ 020184.3:c.189delT	NM_ 020184.3:c.189delT	p.Asp63GlufsTer12	Hmz	Algeria	Yes	Coppieters et al., 2014
Joubert Syndrome	AHI1	NM_017651.4:c.910dupA	NM_017651.4:c.910dupA	p.Thr304AsnfsTer6	Hmz	Morocco	Yes	Chafai elalaoui et al., 2015
Joubert Syndrome	CEP290	NM_025114.3:c.3572delA	NM_025114.3:c.4792_4795delAAAT	p.Gln1191ArgfsTer22;p.Lys1598SerfsTer8	Het Composite	Egypt	NA	Halbritter et al., 2013
Joubert Syndrome	CEP290	NM_025114.3:c.1606C>T	NM_025114.3:c.1606C>T	p.Gln536Ter	Hmz	Egypt	NA	Halbritter et al., 2013
Joubert Syndrome	AHI1	NM_001134830.1:3263-3264delGG	NM_001134830.1:3263-3264delGG		Hmz	Egypt	Yes	Valente et al., 2006
Joubert Syndrome	NPHP1	Del			Hmz	Egypt	NA	Soliman et al., 2012
Joubert Syndrome	INPP5E	NM_019892.6:c.1921T>C	NM_019892.6:c.1921T>C	p.Cys641Arg	Hmz	Egypt	Yes	Travaglini et al., 2013
Joubert Syndrome	INPP5E	NM_019892.6:c.1921T>C	NM_019892.6:c.1921T>C	p.Cys641Arg	Hmz	Egypt	Yes	Travaglini et al., 2013
Joubert Syndrome	AHI1	NM_001134830.1:c.834dupA	NM_001134830.1:c.834dupA	p.Asp279ArgfsTer2	Hmz	Egypt	Yes	Zaki et al., 2008
Joubert Syndrome	AHI1	NM_001134830.1:c.1181G>A	NM_001134830.1:c.1181G>A	p.Ser394Asn	Hmz	Egypt	Yes	Zaki et al., 2008
Neuronal ceroid-lipofuscinosis	CLN6	NM_017882.3:c.461_463delTCA	NM_017882.3:c.461_463delTCA	p.Ile154del	Hmz	Morocco	Yes	Bouhouche et al., 2013
Oculoauricular syndrome	HMX1	NM_018942.3:c.487G>T	NM_018942.3:c.487G>T	p.Glu163Ter	Hmz	Egypt	Yes	Abdel-Salam et al., 2018
Polyneuropathy, hearing loss, ataxia, retinitis pigmentosa, and cataract	ABHD12	NM_015600.5:c.846_852dupTAAGAGC	NM_015600.5:c.846_852dupTAAGAGC	p.His285Ter	Hmz	Algeria	NA	Fiskerstrand et al., 2010
Polyneuropathy, hearing loss, ataxia, retinitis pigmentosa and cataract	ABHD12	NM_015600.5:c.846_852dupTAAGAGC	NM_015600.5:c.846_852dupTAAGAGC	p.His285Ter	Hmz	Algeria	NA	Hamza et al., 2015
Retinal dystrophy with or without extraocular anomalies	RCBTB1	NM_018191.3:c.1151A>G;c.1202C>T	NM_018191.3:c.1151A>G;c.1202C>T	p.His384Arg;p.Ser401Leu	Hmz	Algeria	Yes	Coppieters et al., 2016
Retinitis pigmentosa with or without skeletal anomalies	CWC27	NM_005869.4:c.599+1G>A	NM_005869.4:c.599+1G>A		Hmz	Morocco	Yes	Xu et al., 2017
Senior-Loken syndrome	IQCB1	c.1076_1077insAG	c.1076_1077insAG	Ala359fsTer361	Hmz	North Africa	No	Otto et al., 2005
Senior-Loken syndrome	NPHP4	EX2-3 Del	EX2-3 Del		Hmz	Tunisia	Yes	Sellami et al., 2006
Sjogren-Larsson syndrome	ALDH3A2	NM_001031806.2:c.1067A>G	NM_001031806.2:c.385+1G>C	p.Glu356Gly	Het Composite	Egypt	No	Abdel-Hamid et al., 2019
Sjogren-Larsson syndrome	ALDH3A2	NM_001031806.2:c.1198G>A	NM_001031806.2:c.1198G>A	p.Gly400Arg	Hmz	Egypt	Yes	Abdel-Hamid et al., 2019
Sjogren-Larsson syndrome	ALDH3A2	NM_001031806.2:c.1094C>T	NM_001031806.2:c.1094C>T	p.Ser365Leu	Hmz	Egypt	Yes	Abdel-Hamid et al., 2019
Sjogren-Larsson syndrome	ALDH3A2	NM_001031806.2:c.25C>T	NM_001031806.2:c.25C>T	p.Arg9Ter	Hmz	Egypt	Yes	Abdel-Hamid et al., 2019
Sjogren-Larsson syndrome	ALDH3A2	NM_001031806.2:c.154-2A>G	NM_001031806.2:c.154-2A>G		Hmz	Egypt	Yes	Abdel-Hamid et al., 2019
Sjogren-Larsson syndrome	ALDH3A2	NM_001031806.2:c.1094C>T	NM_001031806.2:c.1094C>T	p.Ser365Leu	Hmz	Egypt	Yes	Abdel-Hamid et al., 2019
Sjogren-Larsson syndrome	ALDH3A2	Ex1 Del	Ex1 Del		Hmz	Egypt	Yes	Abdel-Hamid et al., 2019
Sjogren-Larsson syndrome	ALDH3A2	Ex9 Del	Ex9 Del		Hmz	Egypt	Yes	Abdel-Hamid et al., 2019
Stickler syndrome	COL9A1	NM_001851.6:c.883C>T	NM_001851.6:c.883C>T	p.Arg295Ter	Hmz	Morocco	Yes	Nikopoulos et al., 2011
Stickler syndrome	COL9A1	NM_001851.6:c.883C>T	NM_001851.6:c.883C>T	p.Arg295Ter	Hmz	Morocco	Yes	Van Camp et al., 2006
Usher Syndrome	USH1G	NM_173477.5:c.393_394insG	NM_173477.5:c.393_394insG	p.Val132GlyfsTer3	Hmz	Tunisia	Yes	Weil et al., 2003
Usher Syndrome	CDH23	NM_022124.5:c.115T>C	NM_022124.5:c.115T>C	p.Tyr39His	Hmz	Algeria	14/18*	Abdi et al., 2016
Usher Syndrome	CDH23	NM_022124.5:c.5850T>A	NM_022124.5:c.5850T>A	p.Ser1950Ser	Hmz	Algeria	14/18*	Abdi et al., 2016
Usher Syndrome	CDH23	NM_022124.5:c.6829+1G>A	NM_022124.5:c.6829+1G>A		Hmz	Algeria	14/18*	Abdi et al., 2016
Usher Syndrome	CDH23	NM_022124.5:c.6337C>T	NM_022124.5:c.6337C>T	p.Gln2113Ter	Hmz	Algeria	14/18*	Abdi et al., 2016
Usher Syndrome	CDH23	NM_022124.5:c.871G>A	NM_022124.5:c.871G>A	p.Gly291Arg	Hmz	Algeria	14/18*	Abdi et al., 2016
Usher Syndrome	CDH23	NM_022124.5:c.1084C>T	NM_022124.5:c.4501G>A	p.Gln362Ter //p.Asp1501Asn	Het Composite	Algeria	14/18*	Abdi et al., 2016
Usher Syndrome	MYO7A	NM_000260.3:c.2283-1G>T	NM_000260.3:c.2283-1G>T		Hmz	Algeria	14/18*	Abdi et al., 2016
Usher Syndrome	MYO7A	NM_000260.3:c.2283-1G>T	NM_000260.3:c.2283-1G>T		Hmz	Algeria	14/18*	Abdi et al., 2016
Usher Syndrome	MYO7A	NM_000260.3:c.470+1G>A	NM_000260.3:c.470+1G>A		Hmz	Algeria	14/18*	Abdi et al., 2016
Usher Syndrome	MYO7A	NM_000260.3:c.487G>A	NM_000260.3:c.2283-1G>T	p.Gly163Arg	Het Composite	Algeria	14/18*	Abdi et al., 2016
Usher Syndrome	MYO7A	NM_000260.3:c.5428A>T	NM_000260.3:c.5428A>T	p.Lys1810Ter	Hmz	Algeria	14/18*	Abdi et al., 2016
Usher Syndrome	MYO7A	NM_000260.3:c.635G>A	NM_000260.3:c.635G>A	p.Arg212His	Hmz	Algeria	14/18*	Abdi et al., 2016
Usher Syndrome	PCDH15	NM_033056.3:c.(876+29089)_(1590+3491)del	NM_033056.3:c.(876+29089)_(1590+3491)del	p. Glu293_Gln530del	Hmz	Algeria	14/18*	Abdi et al., 2016
Usher Syndrome	USH1C	NM_153676.3:c.778G>T	NM_153676.3:c.778G>T	p.Glu260Ter	Hmz	Algeria	14/18*	Abdi et al., 2016
Usher Syndrome	USH1C	NM_153676.3:c.778G>T	NM_153676.3:c.778G>T	p.Glu260Ter	Hmz	Algeria	14/18*	Abdi et al., 2016
Usher Syndrome	USH1G	NM_173477.4:c.1188_1190del	NM_173477.4:c.1188_1190del	p.Ala397del	Hmz	Algeria	14/18*	Abdi et al., 2016
Usher Syndrome	USH2A	NM_206933.2:c.2299delG	NM_206933.2:c.2299delG	p.Glu767SerfsTer21	Hmz	Algeria	14/18*	Abdi et al., 2016
Usher Syndrome	USH2A	NM_206933.2:c.15017C>T	NM_206933.2:c.15017C>T	p.Thr5006Met	Hmz	Algeria	14/18*	Abdi et al., 2016
Usher Syndrome	MYO7A	NM_000260.3:c.470+1G>A	NM_000260.3:c.470+1G>A		Hmz	Tunisian	Yes	Adato et al., 1997
Usher Syndrome	MYO7A	NM_000260.4:c.2476G>A	NM_000260.4:c.2476G>A	p.Ala826Thr	Hmz	Algerian Jewish	Yes	Adato et al., 1997
Usher Syndrome	MYO7A	NM_000260.4:c.2476G>A	NM_000260.4:c.2476G>A	p.Ala826Thr	Htz	Algerian Moroccan Jewish	No	Adato et al., 1997
Usher Syndrome	MYO7A	NM_000260.4:c.2476G>A	NM_000260.4:c.2476G>A	p.Ala826Thr	Hmz	Moroccan Jewish	Yes	Adato et al., 1997
Usher Syndrome	MYO7A	NM_000260.4:c.2476G>A	NM_000260.4:c.2476G>A	p.Ala826Thr	Hmz	Moroccan Jewish	Yes	Adato et al., 1997
Usher Syndrome	MYO7A	NM_000260.4:c.2476G>A	NM_000260.4:c.2476G>A	p.Ala826Thr	Hmz	Moroccan Jewish	Yes	Adato et al., 1997
Usher Syndrome	MYO7A	NM_000260.4:c.2476G>A	NM_000260.4:c.2476G>A	p.Ala826Thr	Hmz	Moroccan Jewish	Yes	Adato et al., 1997
Usher Syndrome	MYO7A	NM_000260.4:c.640G>C	NM_000260.4:c.640G>C	p.Gly214Arg	Hmz	Moroccan Jewish	Yes	Adato et al., 1997
Usher Syndrome	MYO7A	NM_000260.4:c.2065delC	NM_000260.4:c.2065delC	p.Leu689CysfsTer4	Hmz	Moroccan Jewish	Yes	Adato et al., 1997
Usher Syndrome	MYO7A	NM_000260.4:c.2065delC	NM_000260.4:c.2065delC	p.Leu689CysfsTer4	Hmz	Moroccan Jewish	Yes	Adato et al., 1997
Usher Syndrome	MYO7A	c.6355–16_6648*162	c.6355–16_6648*162	p.Q2119_K2215del	Hmz	Tunisian Jewish	No	Adato et al., 1997
Usher Syndrome	USH2A	NM_206933.4:c.1000C>T	NM_206933.4:c.1000C>T	p.Arg334Trp	Hmz	Moroccan Jewish	Yes	Adato et al., 2000
Usher Syndrome	MYO7A	NM_000260.4:c.4166delC	NM_000260.4:c.4166delC	p.Ala1389ValfsTer10	Hmz	Algeria	Yes	Ammar‐Khodja et al., 2009
Usher Syndrome	PCDH15	NM_033056.4:c.3316C>T	NM_033056.4:c.3316C>T	p.Arg1106Ter	Hmz	Algeria	Yes	Ammar‐Khodja et al., 2009
Usher Syndrome	ADGRV1	NM_032119.4:c.6017delG	NM_032119.4:c.7188_7189ins14	p.Gly2006AlafsTer13;Val2397LeufsTer2	Het Composite	Algeria	No	Ammar‐Khodja et al., 2015
Usher Syndrome	USH2A	NM_206933.4:c.1000C>T	NM_206933.4:c.1000C>T	p.Arg334Trp	Hmz	Moroccan Jewish	NA	Auslender et al., 2008
Usher Syndrome	USH2A	NM_206933.4:c.1000C>T	NM_206933.4:c.5519G>T	p.Arg334Trp;G1840V	Het Composite	Morrocan/Tunisian Jewish	No	Auslender et al., 2008
Usher Syndrome	MYO7A	NM_000260.4:c.1935G>A	NM_000260.4:c.1935G>A	p.Met645Ile)	Hmz	Tunisia	Yes	Ben Rebeh et al., 2010
Usher Syndrome	MYO7A	NM_000260.4:c.1845delG	NM_000260.4:c.1845delG	p.Lys615AsnfsTer7	Hmz	Tunisia	Yes	Ben-Rebeh et al., 2016
Usher Syndrome	MYO7A	NM_000260.4:c.470+1G>A	NM_000260.4:c.470+1G>A		Hmz	Tunisia	yes	Ben-Rebeh et al., 2016
Usher Syndrome	PCDH15	NM_033056.4:c.400C>T	NM_033056.4:c.400C>T	p.Arg134Ter	Hmz	Tunisia	Yes	Ben-Rebeh et al., 2016
Usher Syndrome	USH1C	NM_153676.4:c.7C>T	NM_153676.4:c.7C>T	p.Arg3Ter	Hmz	Tunisia	Yes	Ben-Rebeh et al., 2016
Usher Syndrome	MYO7A	NM_000260.4:c.1690G>A	NM_000260.4:c.1690G>A	p.Gly564Ser	Hmz	Morocco	Yes	Boulouiz et al., 2007
Usher Syndrome	ADGRV1	NM_032119.4:c.18131A>G	NM_032119.4:c.18131A>G	p.Tyr6044Cys	Hmz	Tunisia	Yes	Hmani-Aifa et al., 2009
Usher Syndrome	MYO7A	NM_000260.4:c.2283‐1G>T	NM_000260.4:c.2283‐1G>T		Hmz	Morocco	NA	Jaijo et al., 2006
Usher Syndrome	MYO7A	NM_000260.4:c.285+2T>G	NM_000260.4:c.2476G>A	;p.Ala826Thr	Het Composite	Moroccan Jewish	No	Khalaileh et al., 2018
Usher Syndrome	MYO7A	NM_000260.4:c.640G>A	NM_000260.4:c.2476G>A	p.Gly214Arg;p.Ala826Thr	Het Composite	North African Jewish	Yes	Khalaileh et al., 2018
Usher Syndrome	USH2A	NM_206933.4:c.1000C>T	NM_206933.4:c.1000C>T	p.Arg334Trp	Hmz	North African Jewish	Yes	Khalaileh et al., 2018
Usher Syndrome	USH2A	NM_206933.4:c.5519G>T	NM_206933.4:c.5519G>T	p.Gly1840Val	Hmz	Tunisian Jewish	No	Khalaileh et al., 2018
Usher Syndrome	USH2A	NM_206933.4:c.12067-2A>G	NM_206933.4:c.12067-2A>G		Hmz	Tunisian Jewish	yes	Khalaileh et al., 2018
Usher Syndrome	MYO7A	c.6355–16_6648*162	c.6355–16_6648*162	p.Q2119_K2215del	Hmz	North African Jewish	NA	Khateb et al., 2016
Usher Syndrome	MYO7A	c.6355–16_6648*162	c.6355–16_6648*162	p.Q2119_K2215del	Hmz	North African Jewish	NA	Khateb et al., 2016
Usher Syndrome	ADGRV1	NM_032119.4:c.12895C>T		p.Arg4299Ter	Htz	Tunisia	No	Neuhaus et al., 2017
Usher Syndrome	MYO7A	NM_000260.4:c.2283-1G>T	NM_000260.4:c.2283-1G>T		Hmz	Tunisia	Yes	Riahi et al., 2015
Usher Syndrome	MYO7A	NM_000260.4:c.5434G>A	NM_000260.4:c.5434G>A	p.Glu1812Lys	Hmz	Tunisia	No	Riahi et al., 2015
Usher Syndrome	USH1G	NM_173477:c.52A>T	NM_173477:c.52A>T	p.Lys18Ter	Hmz	Tunisia	Yes	Riahi et al., 2015
Usher Syndrome	USH1G	NM_173477:c.1195_1196delAG	NM_173477:c.1195_1196delAG	p.Leu399AlafsTer24	Hmz	Tunisia	Yes	Riahi et al., 2015
Usher Syndrome	MYO7A	NM_000260.3:c.487G>C	NM_000260.3:592G>A	p.Gly163Arg;Ala198Thr	Het Composite	Algeria	NA	Roux et al., 2006
Usher Syndrome	MYO7A	NM_000260.3:c.491A>G	NM_000260.3:c.491A>G	p.Lys164Arg	Hmz	North Africa	NA	Roux et al., 2006
Usher Syndrome	MYO7A	NM_000260.3:c.610A>G	NM_000260.3:c.2283-1G>T	p.Thr204Ala;	Het Composite	Algeria	NA	Roux et al., 2006
Usher Syndrome	MYO7A	NM_000260.3:c.3508G>A	NM_000260.3:c.3508G>A	p.Glu1170Lys	Hmz	North Africa	NA	Roux et al., 2006
Usher Syndrome	MYO7A	NM_000260.4:c.470+1G>A	NM_000260.4:c.470+1G>A		Hmz	Algeria	Yes	Talbi et al., 2018
Table legend
Het comp	Heterozygous compound
Hmz	Homozygous
Htz	Heterozygous
NA	Not available
14/18*	forty of the 18 North families descibed in this article are consanguineous, informations for each family are not available
References
Abdel-Hamid, M. S., Issa, M. Y., Elbendary, H. M., Abdel-Ghafar, S. F., Rafaat, K., Hosny, H., Girgis, M., Abdel-Salam, G. M. H., & Zaki, M. S. (2019). Phenotypic and mutational spectrum of thirty-five patients with Sjögren–Larsson syndrome: Identification of eleven novel ALDH3A2 mutations and founder effects. Journal of Human Genetics, 64(9), 859–865. https://doi.org/10.1038/s10038-019-0637-x
Abdel-Salam, G. M. H., Abdel-Hamid, M. S., Mehrez, M. I., Kamal, A. M., Taher, M. B., & Afifi, H. H. (2018). Further delineation of the oculoauricular syndrome phenotype: A new family with a novel truncating HMX1 mutation. Ophthalmic Genetics, 39(2), 215–220. https://doi.org/10.1080/13816810.2017.1401089
Abdi, S., Bahloul, A., Behlouli, A., Hardelin, J.-P., Makrelouf, M., Boudjelida, K., Louha, M., Cheknene, A., Belouni, R., Rous, Y., Merad, Z., Selmane, D., Hasbelaoui, M., Bonnet, C., Zenati, A., & Petit, C. (2016). Diversity of the Genes Implicated in Algerian Patients Affected by Usher Syndrome. PLOS ONE, 11(9), e0161893. https://doi.org/10.1371/journal.pone.0161893
Adato, A., Weil, D., Kalinski, H., Pel-Or, Y., Ayadi, H., Petit, C., Korostishevsky, M., & Bonne-Tamir, B. (1997). Mutation profile of all 49 exons of the human myosin VIIA gene, and haplotype analysis, in Usher 1B families from diverse origins. American Journal of Human Genetics, 61(4), 813–821. https://doi.org/10.1086/514899
Adato, A., Weston, M. D., Berry, A., Kimberling, W. J., & Bonne-Tamir, A. (2000). Three novel mutations and twelve polymorphisms identified in the USH2A gene in Israeli USH2 families. Human Mutation, 15(4), 388. https://doi.org/10.1002/(SICI)1098-1004(200004)15:4<388::AID-HUMU27>3.0.CO;2-N
Ammar-Khodja, F., Bonnet, C., Dahmani, M., Ouhab, S., Lefèvre, G. M., Ibrahim, H., Hardelin, J.-P., Weil, D., Louha, M., & Petit, C. (2015). Diversity of the causal genes in hearing impaired Algerian individuals identified by whole exome sequencing. Molecular Genetics & Genomic Medicine, 3(3), 189–196. https://doi.org/10.1002/mgg3.131
Ammar-Khodja, F., Faugère, V., Baux, D., Giannesini, C., Léonard, S., Makrelouf, M., Malek, R., Djennaoui, D., Zenati, A., Claustres, M., & Roux, A.-F. (2009). Molecular screening of deafness in Algeria: High genetic heterogeneity involving DFNB1 and the Usher loci, DFNB2/USH1B, DFNB12/USH1D and DFNB23/USH1F. European Journal of Medical Genetics, 52(4), 174–179. https://doi.org/10.1016/j.ejmg.200…
Auslender, N., Bandah, D., Rizel, L., Behar, D. M., Shohat, M., Banin, E., Allon-Shalev, S., Sharony, R., Sharon, D., & Ben-Yosef, T. (2008). Four USH2A founder mutations underlie the majority of Usher syndrome type 2 cases among non-Ashkenazi Jews. Genetic Testing, 12(2), 289–294. https://doi.org/10.1089/gte.2007.0107
Ben Rebeh, I., Morinière, M., Ayadi, L., Benzina, Z., Charfedine, I., Feki, J., Ayadi, H., Ghorbel, A., Baklouti, F., & Masmoudi, S. (2010). Reinforcement of a minor alternative splicing event in MYO7A due to a missense mutation results in a mild form of retinopathy and deafness. Molecular Vision, 16, 1898–1906.
Ben-Rebeh, I., Grati, M., Bonnet, C., Bouassida, W., Hadjamor, I., Ayadi, H., Ghorbel, A., Petit, C., & Masmoudi, S. (2016). Genetic analysis of Tunisian families with Usher syndrome type 1: Toward improving early molecular diagnosis. Molecular Vision, 22, 827–835.
Bouhouche, A., Regragui, W., El Fahime, E., Bouslam, N., Tazi-Ahnini, R., Melloul, M., Benomar, A., & Yahyaoui, M. (2013). CLN6 p.I154del Mutation Causing Late Infantile Neuronal Ceroid Lipofuscinosis in a Large Consanguineous Moroccan Family. The Indian Journal of Pediatrics, 80(8), 694–696. https://doi.org/10.1007/s12098-012-0889-3
Boulouiz, R., Li, Y., Abidi, O., Bolz, H., Chafik, A., Kubisch, C., Roub, H., Wollnik, B., & Barakat, A. (2007). Analysis of MYO7A in a Moroccan family with Usher syndrome type 1B: Novel loss-of-function mutation and non-pathogenicity of p.Y1719C. Molecular Vision, 13, 1862–1865.
Castro-Sánchez, S., Álvarez-Satta, M., Tohamy, M. A., Beltran, S., Derdak, S., & Valverde, D. (2017). Whole exome sequencing as a diagnostic tool for patients with ciliopathy-like phenotypes. PLOS ONE, 12(8), e0183081. https://doi.org/10.1371/journal.pone.0183081
Chafai-Elalaoui, S., Chalon, M., Elkhartoufi, N., Kriouele, Y., Mansouri, M., Attié-Bitach, T., Sefiani, A., & Baala, L. (2015). A homozygous AHI1 gene mutation (p.Thr304AsnfsX6) in a consanguineous Moroccan family with Joubert syndrome: A case report. Journal of Medical Case Reports, 9(1), 254. https://doi.org/10.1186/s13256-015-0732-3
Chakroun, A., Ben Said, M., Ennouri, A., Achour, I., Mnif, M., Abid, M., Ghorbel, A., Marshall, J. D., Naggert, J. K., & Masmoudi, S. (2016). Long-term clinical follow-up and molecular testing for diagnosis of the first Tunisian family with Alström syndrome. European Journal of Medical Genetics, 59(9), 444–451. https://doi.org/10.1016/j.ejmg.2016.08.004
Chen, J., Smaoui, N., Hammer, M. B. H., Jiao, X., Riazuddin, S. A., Harper, S., Katsanis, N., Riazuddin, S., Chaabouni, H., Berson, E. L., & Hejtmancik, J. F. (2011). Molecular analysis of Bardet-Biedl syndrome families: Report of 21 novel mutations in 10 genes. Investigative Ophthalmology & Visual Science, 52(8), 5317–5324. https://doi.org/10.1167/iovs.11-7554
Cherkaoui Jaouad, I., Lyahyai, J., Guaoua, S., El Alloussi, M., Zrhidri, A., Doubaj, Y., Boulanouar, A., & Sefiani, A. (2017). Novel splice site mutation in CNNM4 gene in a family with Jalili syndrome. European Journal of Medical Genetics, 60(5), 239–244. https://doi.org/10.1016/j.ejmg.2017.02.004
Coppieters, F., Ascari, G., Dannhausen, K., Nikopoulos, K., Peelman, F., Karlstetter, M., Xu, M., Brachet, C., Meunier, I., Tsilimbaris, M. K., Tsika, C., Blazaki, S. V., Vergult, S., Farinelli, P., Van Laethem, T., Bauwens, M., De Bruyne, M., Chen, R., Langmann, T., … De Baere, E. (2016). Isolated and Syndromic Retinal Dystrophy Caused by Biallelic Mutations in RCBTB1 , a Gene Implicated in Ubiq…
Coppieters, F., Van Schil, K., Bauwens, M., Verdin, H., De Jaegher, A., Syx, D., Sante, T., Lefever, S., Abdelmoula, N. B., Depasse, F., Casteels, I., de Ravel, T., Meire, F., Leroy, B. P., & De Baere, E. (2014). Identity-by-descent–guided mutation analysis and exome sequencing in consanguineous families reveals unusual clinical and molecular findings in retinal dystrophy. Genetics in Medicine, 1…
Fiskerstrand, T., H’mida-Ben Brahim, D., Johansson, S., M’zahem, A., Haukanes, B. I., Drouot, N., Zimmermann, J., Cole, A. J., Vedeler, C., Bredrup, C., Assoum, M., Tazir, M., Klockgether, T., Hamri, A., Steen, V. M., Boman, H., Bindoff, L. A., Koenig, M., & Knappskog, P. M. (2010). Mutations in ABHD12 Cause the Neurodegenerative Disease PHARC: An Inborn Error of Endocannabinoid Metabolism. The A…
Geis, T., Marquard, K., Rödl, T., Reihle, C., Schirmer, S., von Kalle, T., Bornemann, A., Hehr, U., & Blankenburg, M. (2013). Homozygous dystroglycan mutation associated with a novel muscle-eye-brain disease-like phenotype with multicystic leucodystrophy. Neurogenetics, 14(3–4), 205–213. https://doi.org/10.1007/s10048-013-0374-9
Habibi, I., Falfoul, Y., Turki, A., Hassairi, A., El Matri, K., Chebil, A., Schorderet, D. F., & El Matri, L. (2020). Genetic spectrum of retinal dystrophies in Tunisia. Scientific Reports, 10(1), 11199. https://doi.org/10.1038/s41598-020-67792-y
Halbritter, J., Porath, J. D., Diaz, K. A., Braun, D. A., Kohl, S., Chaki, M., Allen, S. J., Soliman, N. A., Hildebrandt, F., Otto, E. A., & GPN Study Group. (2013). Identification of 99 novel mutations in a worldwide cohort of 1,056 patients with a nephronophthisis-related ciliopathy. Human Genetics, 132(8), 865–884. https://doi.org/10.1007/s00439-013-1297-0
Hammer, M. B., El Euch-Fayache, G., Nehdi, H., Feki, M., Maamouri-Hicheri, W., Hentati, F., & Amouri, R. (2014). Clinical features and molecular genetics of two Tunisian families with abetalipoproteinemia. Journal of Clinical Neuroscience, 21(2), 311–315. https://doi.org/10.1016/j.jocn.2013.04.016
Hamza, W., Ali Pacha, L., Hamadouche, T., Muller, J., Drouot, N., Ferrat, F., Makri, S., Chaouch, M., Tazir, M., Koenig, M., & Benhassine, T. (2015). Molecular and clinical study of a cohort of 110 Algerian patients with autosomal recessive ataxia. BMC Medical Genetics, 16(1), 36. https://doi.org/10.1186/s12881-015-0180-3
Hichri, H., Stoetzel, C., Laurier, V., Caron, S., Sigaudy, S., Sarda, P., Hamel, C., Martin-Coignard, D., Gilles, M., Leheup, B., Holder, M., Kaplan, J., Bitoun, P., Lacombe, D., Verloes, A., Bonneau, D., Perrin-Schmitt, F., Brandt, C., Besancon, A.-F., … Dollfus, H. (2005). Testing for triallelism: Analysis of six BBS genes in a Bardet-Biedl syndrome family cohort. European Journal of Human Gene…
Hmani-Aifa, M., Benzina, Z., Zulfiqar, F., Dhouib, H., Shahzadi, A., Ghorbel, A., Rebaï, A., Söderkvist, P., Riazuddin, S., Kimberling, W. J., & Ayadi, H. (2009). Identification of two new mutations in the GPR98 and the PDE6B genes segregating in a Tunisian family. European Journal of Human Genetics: EJHG, 17(4), 474–482. https://doi.org/10.1038/ejhg.2008.167
Jaijo, T., Aller, E., Beneyto, M., Najera, C., Graziano, C., Turchetti, D., Seri, M., Ayuso, C., Baiget, M., Moreno, F., Morera, C., Perez-Garrigues, H., & Millan, J. M. (2006). MYO7A mutation screening in Usher syndrome type I patients from diverse origins. Journal of Medical Genetics, 44(3), e71–e71. https://doi.org/10.1136/jmg.2006.045377
Khalaileh, A., Abu-Diab, A., Ben-Yosef, T., Raas-Rothschild, A., Lerer, I., Alswaiti, Y., Chowers, I., Banin, E., Sharon, D., & Khateb, S. (2018). The Genetics of Usher Syndrome in the Israeli and Palestinian Populations. Investigative Opthalmology & Visual Science, 59(2), 1095. https://doi.org/10.1167/iovs.17-22817
Khateb, S., Hanany, M., Khalaileh, A., Beryozkin, A., Meyer, S., Abu-Diab, A., Abu Turky, F., Mizrahi-Meissonnier, L., Lieberman, S., Ben-Yosef, T., Banin, E., & Sharon, D. (2016). Identification of genomic deletions causing inherited retinal degenerations by coverage analysis of whole exome sequencing data. Journal of Medical Genetics, 53(9), 600–607. https://doi.org/10.1136/jmedgenet-2016-103825
M’hamdi, O., Redin, C., Stoetzel, C., Ouertani, I., Chaabouni, M., Maazoul, F., M’rad, R., Mandel, J. L., Dollfus, H., Muller, J., & Chaabouni, H. (2014). Clinical and genetic characterization of Bardet-Biedl syndrome in Tunisia: Defining a strategy for molecular diagnosis: Clinical and genetic characterization of BBS. Clinical Genetics, 85(2), 172–177. https://doi.org/10.1111/cge.12129
Muller, J., Stoetzel, C., Vincent, M. C., Leitch, C. C., Laurier, V., Danse, J. M., Hellé, S., Marion, V., Bennouna-Greene, V., Vicaire, S., Megarbane, A., Kaplan, J., Drouin-Garraud, V., Hamdani, M., Sigaudy, S., Francannet, C., Roume, J., Bitoun, P., Goldenberg, A., … Dollfus, H. (2010). Identification of 28 novel mutations in the Bardet–Biedl syndrome genes: The burden of private mutations in …
Najah, M., Di Leo, E., Awatef, J., Magnolo, L., Imene, J., Pinotti, E., Bahri, M., Barsaoui, S., Brini, I., Fekih, M., Slimane, M. N., & Tarugi, P. (2009). Identification of patients with abetalipoproteinemia and homozygous familial hypobetalipoproteinemia in Tunisia. Clinica Chimica Acta, 401(1–2), 51–56. https://doi.org/10.1016/j.cca.2008.11.012
Neuhaus, C., Eisenberger, T., Decker, C., Nagl, S., Blank, C., Pfister, M., Kennerknecht, I., Müller-Hofstede, C., Charbel Issa, P., Heller, R., Beck, B., Rüther, K., Mitter, D., Rohrschneider, K., Steinhauer, U., Korbmacher, H. M., Huhle, D., Elsayed, S. M., Taha, H. M., … Bolz, H. J. (2017). Next-generation sequencing reveals the mutational landscape of clinically diagnosed Usher syndrome: Copy…
Nikopoulos, K., Schrauwen, I., Simon, M., Collin, R. W. J., Veckeneer, M., Keymolen, K., Van Camp, G., Cremers, F. P. M., & van den Born, L. I. (2011). Autosomal Recessive Stickler Syndrome in Two Families Is Caused by Mutations in the COL9A1 Gene. Investigative Opthalmology & Visual Science, 52(7), 4774. https://doi.org/10.1167/iovs.10-7128
Otto, E. A., Loeys, B., Khanna, H., Hellemans, J., Sudbrak, R., Fan, S., Muerb, U., O’Toole, J. F., Helou, J., Attanasio, M., Utsch, B., Sayer, J. A., Lillo, C., Jimeno, D., Coucke, P., Paepe, A. D., Reinhardt, R., Klages, S., Tsuda, M., … Hildebrandt, F. (2005). Nephrocystin-5, a ciliary IQ domain protein, is mutated in Senior-Loken syndrome and interacts with RPGR and calmodulin. Nature Genetic…
Ratbi, I., Jaouad, I. C., Elorch, H., Al-Sheqaih, N., Elalloussi, M., Lyahyai, J., Berraho, A., Newman, W. G., & Sefiani, A. (2016). Severe early onset retinitis pigmentosa in a Moroccan patient with Heimler syndrome due to novel homozygous mutation of PEX1 gene. European Journal of Medical Genetics, 59(10), 507–511. https://doi.org/10.1016/j.ejmg.2016.09.004
Redin, C., Le Gras, S., Mhamdi, O., Geoffroy, V., Stoetzel, C., Vincent, M.-C., Chiurazzi, P., Lacombe, D., Ouertani, I., Petit, F., Till, M., Verloes, A., Jost, B., Chaabouni, H. B., Dollfus, H., Mandel, J.-L., & Muller, J. (2012). Targeted high-throughput sequencing for diagnosis of genetically heterogeneous diseases: Efficient mutation detection in Bardet-Biedl and Alström Syndromes. Journal o…
Rejeb, I., Jilani, H., Elaribi, Y., Hizem, S., Hila, L., Zillahrdt, J. L., Chelly, J., & Benjemaa, L. (2017). First case report of Cohen syndrome in the Tunisian population caused by VPS13B mutations. BMC Medical Genetics, 18(1), 134. https://doi.org/10.1186/s12881-017-0493-5
Riahi, Z., Bonnet, C., Zainine, R., Lahbib, S., Bouyacoub, Y., Bechraoui, R., Marrakchi, J., Hardelin, J.-P., Louha, M., Largueche, L., Ben Yahia, S., Kheirallah, M., Elmatri, L., Besbes, G., Abdelhak, S., & Petit, C. (2015). Whole exome sequencing identifies mutations in Usher syndrome genes in profoundly deaf Tunisian patients. PloS One, 10(3), e0120584. https://doi.org/10.1371/journal.pone.012…
Roux, A.-F. (2006). Survey of the frequency of USH1 gene mutations in a cohort of Usher patients shows the importance of cadherin 23 and protocadherin 15 genes and establishes a detection rate of above 90%. Journal of Medical Genetics, 43(9), 763–768. https://doi.org/10.1136/jmg.2006.041954
Sellami, D., Makni, K., Chaker, H., Kharrat, M., Hentati, N., Kammoun, K., Chabouni, F., Ben Hamida, M., Hachicha, J., Salomon, R., Antignac, C., Ayadi, H., & Feki, J. (2006). Analyse des manifestations oculaires associées à la néphronophtise et étude génétique chez trois familles tunisiennes. Journal Français d’Ophtalmologie, 29(9), 1019–1023. https://doi.org/10.1016/S0181-5512(06)73890-6
Smaoui, N., Chaabouni, M., Sergeev, Y. V., Kallel, H., Li, S., Mahfoudh, N., Maazoul, F., Kammoun, H., Gandoura, N., Bouaziz, A., Nouiri, E., M’Rad, R., Chaabouni, H., & Hejtmancik, J. F. (2006). Screening of the Eight BBS Genes in Tunisian Families: No Evidence of Triallelism. Investigative Opthalmology & Visual Science, 47(8), 3487. https://doi.org/10.1167/iovs.05-1334
Soliman, N. A., Hildebrandt, F., Otto, E. A., Nabhan, M. M., Allen, S. J., Badr, A. M., Sheba, M., Fadda, S., Gawdat, G., & El-Kiky, H. (2012). Clinical characterization and NPHP1 mutations in nephronophthisis and associated ciliopathies: A single center experience. Saudi Journal of Kidney Diseases and Transplantation: An Official Publication of the Saudi Center for Organ Transplantation, Saudi A…
Stoetzel, C., Laurier, V., Faivre, L., Mégarbané, A., Perrin-Schmitt, F., Verloes, A., Bonneau, D., Mandel, J.-L., Cossee, M., & Dollfus, H. (2006). BBS8 is rarely mutated in a cohort of 128 Bardet-Biedl syndrome families. Journal of Human Genetics, 51(1), 81–84. https://doi.org/10.1007/s10038-005-0320-2
Talbi, S., Bonnet, C., Riahi, Z., Boudjenah, F., Dahmani, M., Hardelin, J.-P., Wong Jun Tai, F., Louha, M., Ammar-Khodja, F., & Petit, C. (2018). Genetic heterogeneity of congenital hearing impairment in Algerians from the Ghardaïa province. International Journal of Pediatric Otorhinolaryngology, 112, 1–5. https://doi.org/10.1016/j.ijporl.2018.06.012
Thielen, N., Huizing, M., Krabbe, J. G., White, J. G., Jansen, T. J., Merle, P. A., Gahl, W. A., & Zweegman, S. (2010). Hermansky-Pudlak syndrome: The importance of molecular subtyping: Letters to the Editor. Journal of Thrombosis and Haemostasis, 8(7), 1643–1645. https://doi.org/10.1111/j.1538-7836.2010.03898.x
Travaglini, L., Brancati, F., Silhavy, J., Iannicelli, M., Nickerson, E., Elkhartoufi, N., Scott, E., Spencer, E., Gabriel, S., Thomas, S., Ben-Zeev, B., Bertini, E., Boltshauser, E., Chaouch, M., Cilio, M. R., de Jong, M. M., Kayserili, H., Ogur, G., Poretti, A., … Valente, E. M. (2013). Phenotypic spectrum and prevalence of INPP5E mutations in Joubert syndrome and related disorders. European Jo…
Valente, E. M., Brancati, F., Silhavy, J. L., Castori, M., Marsh, S. E., Barrano, G., Bertini, E., Boltshauser, E., Zaki, M. S., Abdel-Aleem, A., Abdel-Salam, G. M. H., Bellacchio, E., Battini, R., Cruse, R. P., Dobyns, W. B., Krishnamoorthy, K. S., Lagier-Tourenne, C., Magee, A., Pascual-Castroviejo, I., … International JSRD Study Group. (2006). AHI1 gene mutations cause specific forms of Jouber…
Van Camp, G., Snoeckx, R. L., Hilgert, N., van den Ende, J., Fukuoka, H., Wagatsuma, M., Suzuki, H., Erica Smets, R. M., Vanhoenacker, F., Declau, F., Van De Heyning, P., & Usami, S. (2006). A New Autosomal Recessive Form of Stickler Syndrome Is Caused by a Mutation in the COL9A1 Gene. The American Journal of Human Genetics, 79(3), 449–457. https://doi.org/10.1086/506478
Weil, D. (2003). Usher syndrome type I G (USH1G) is caused by mutations in the gene encoding SANS, a protein that associates with the USH1C protein, harmonin. Human Molecular Genetics, 12(5), 463–471. https://doi.org/10.1093/hmg/ddg051
Xu, M., Xie, Y. (Angela), Abouzeid, H., Gordon, C. T., Fiorentino, A., Sun, Z., Lehman, A., Osman, I. S., Dharmat, R., Riveiro-Alvarez, R., Bapst-Wicht, L., Babino, D., Arno, G., Busetto, V., Zhao, L., Li, H., Lopez-Martinez, M. A., Azevedo, L. F., Hubert, L., … Yu, J. (2017). Mutations in the Spliceosome Component CWC27 Cause Retinal Degeneration with or without Additional Developmental Anomalie…
Zaki, M. S., Abdel-Aleem, A., Abdel-Salam, G., Marsh, S. E., Silhavy, J. L., Barkovich, A. J., Ross, M. E., Saleem, S. N., Dobyns, W. B., & Gleeson, J. G. (2008). The molar tooth sign: A new Joubert syndrome and related cerebellar disorders classification system tested in Egyptian families. Neurology, 70(7), 556–565. https://doi.org/10.1212/01.wnl.0000277644.12087.fd
Zaki, Maha S., Heller, R., Thoenes, M., Nürnberg, G., Stern-Schneider, G., Nürnberg, P., Karnati, S., Swan, D., Fateen, E., Nagel-Wolfrum, K., Mostafa, M. I., Thiele, H., Wolfrum, U., Baumgart-Vogt, E., & Bolz, H. J. (2016). PEX6 is Expressed in Photoreceptor Cilia and Mutated in Deafblindness with Enamel Dysplasia and Microcephaly: HUMAN MUTATION. Human Mutation, 37(2), 170–174. https://doi.org/…
