# Supplementary material for: Clinical and genetic spectrums of 413 North African families with inherited retinal dystrophies and optic neuropathies
Source: Orphanet J Rare Dis. 2022 May 12;17:197. doi: 10.1186/s13023-022-02340-7 (PMC9097391; doi:10.1186/s13023-022-02340-7)
Supplement: Supplementary file 4 — Additional file 4: Mutational spectrum of North African families with non-syndromic inherited optic neuropathies. [file 13023_2022_2340_MOESM4_ESM.xlsx]

## Sheet: Feuil1
Mutational spectrum of North African families with non-syndromic inherited optic neuropathies
Pathology	Gene	Variant 1st Allele	Variant 2nd Allele	Amino acid change	Genotype	Origin	Consanguinity	Reference (1st author)
Optic atrophy 10 with or without ataxia, mental retardation, and seizures	RTN4IP1	NM_032730.5:c.308G>A	NM_032730.5:c.308G>A	p.Arg103His	Hmz	Moroccan	Yes	Angebault et al., 2015
Optic atrophy 10 with or without ataxia, mental retardation, and seizures	RTN4IP1	NM_032730.5:c.1084A>T	NM_032730.5:c.1084A>T	p.Ile362Phe	Hmz	Maghrebian	Yes	Charif et al., 2018
Optic atrophy 7	TMEM126A	NM_032273.4:c.163C>T	NM_032273.4:c.163C>T	p.Arg55Ter	Hmz	Moroccan	Yes	Désir et al., 2012
Optic atrophy 7	TMEM126A	NM_032273.4:c.163C>T	NM_032273.4:c.163C>T	p.Arg55Ter	Hmz	Algerian	Yes	Hanein et al., 2009
Optic atrophy 7	TMEM126A	NM_032273.4:c.163C>T	NM_032273.4:c.163C>T	p.Arg55Ter	Hmz	Tunisian	Yes	Hanein et al., 2009
Optic atrophy 7	TMEM126A	NM_032273.4:c.163C>T	NM_032273.4:c.163C>T	p.Arg55Ter	Hmz	Moroccan	Yes	Hanein et al., 2009
Optic atrophy 7	TMEM126A	NM_032273.4:c.163C>T	NM_032273.4:c.163C>T	p.Arg55Ter	Hmz	Moroccan	Yes	Hanein et al., 2009
Optic atrophy 7 and auditory neuropathy	TMEM126A	NM_032273.4:c.163C>T	NM_032273.4:c.163C>T	p.Arg55Ter	Hmz	Algerian	Yes	Meyer et al., 2010
Table legend
Hmz	Homozygous
References
Angebault, C., Guichet, P.-O., Talmat-Amar, Y., Charif, M., Gerber, S., Fares-Taie, L., Gueguen, N., Halloy, F., Moore, D., Amati-Bonneau, P., Manes, G., Hebrard, M., Bocquet, B., Quiles, M., Piro-Mégy, C., Teigell, M., Delettre, C., Rossel, M., Meunier, I., … Lenaers, G. (2015). Recessive Mutations in RTN4IP1 Cause Isolated and Syndromic Optic Neuropathies. American Journal of Human Genetics, 97…
Charif, M., Nasca, A., Thompson, K., Gerber, S., Makowski, C., Mazaheri, N., Bris, C., Goudenège, D., Legati, A., Maroofian, R., Shariati, G., Lamantea, E., Hopton, S., Ardissone, A., Moroni, I., Giannotta, M., Siegel, C., Strom, T. M., Prokisch, H., … Lenaers, G. (2018). Neurologic Phenotypes Associated With Mutations in RTN4IP1 (OPA10) in Children and Young Adults. JAMA Neurology, 75(1), 105–11…
Désir, J., Coppieters, F., Van Regemorter, N., De Baere, E., Abramowicz, M., & Cordonnier, M. (2012). TMEM126A mutation in a Moroccan family with autosomal recessive optic atrophy. Molecular Vision, 18, 1849–1857.
Hanein, S., Perrault, I., Roche, O., Gerber, S., Khadom, N., Rio, M., Boddaert, N., Jean-Pierre, M., Brahimi, N., Serre, V., Chretien, D., Delphin, N., Fares-Taie, L., Lachheb, S., Rotig, A., Meire, F., Munnich, A., Dufier, J.-L., Kaplan, J., & Rozet, J.-M. (2009). TMEM126A, encoding a mitochondrial protein, is mutated in autosomal-recessive nonsyndromic optic atrophy. American Journal of Human G…
Meyer, E., Michaelides, M., Tee, L. J., Robson, A. G., Rahman, F., Pasha, S., Luxon, L. M., Moore, A. T., & Maher, E. R. (2010). Nonsense mutation in TMEM126A causing autosomal recessive optic atrophy and auditory neuropathy. Molecular Vision, 16, 650–664.
