# Supplementary material for: Clinical and genetic spectrums of 413 North African families with inherited retinal dystrophies and optic neuropathies
Source: Orphanet J Rare Dis. 2022 May 12;17:197. doi: 10.1186/s13023-022-02340-7 (PMC9097391; doi:10.1186/s13023-022-02340-7)
Supplement: Supplementary file 5 — Additional file 5: Phenotypic and mutational spectrum of North African families with syndromic inherited optic neuropathies. [file 13023_2022_2340_MOESM5_ESM.xlsx]

## Sheet: Feuil1
Phenotypic and mutational spectrum of North African families with syndromic inherited optic neuropathies
Pathology	Gene	Variant 1st allele	Variant 2nd allele	Amino acid change	Genotype	Origin	Consanguinity	Reference (1st author)
Auditory neuropathy and optic atrophy	FDXR	NM_024417.5:c.916C>T	NM_024417.5:c.916C>T	p.Arg306Cys	Hmz	Tunisia	Yes	Paul et al., 2017
Auditory neuropathy and optic atrophy	FDXR	NM_024417.5:c.916C>T	NM_024417.5:c.1255C>T	p.Arg306Cys;p.Gln419Ter	Het comp	Algeria	No	Paul et al., 2017
Dystonia, childhood-onset, with optic atrophy and basal ganglia abnormalities	MECR	NM_016011.5:c.854A>G	NM_016011.5:c.854A>G	p.Tyr285Cys	Hmz	Tunisia	No	Heimer et al., 2016
GAPO syndrome	ANTXR1	NM_032208.3:c.89dupG	NM_032208.3:c.89dupG	p.Arg31ThrfsTer14	Hmz	Egypt	Yes	Abdel-Hamid et al., 2019
GAPO syndrome	ANTXR1	NM_032208.3:c.12_30dupGGAGCGGAGAGCCCTCGGC	NM_032208.3:c.12_30dupGGAGCGGAGAGCCCTCGGC	p.Ile11GlyfsTer40	Hmz	Egypt	Yes	Abdel-Hamid et al., 2019
GAPO syndrome	ANTXR1	NM_032208.3:c.152+2T>C	NM_032208.3:c.152+2T>C		Hmz	Egypt	Yes	Abdel-Hamid et al., 2019
GAPO syndrome	ANTXR1	NM_032208.3:c.152+2T>C	NM_032208.3:c.152+2T>C		Hmz	Egypt	Yes	Abdel-Hamid et al., 2019
GAPO syndrome	ANTXR1	NM_032208.3:c.225_296del	NM_032208.3:c.225_296del	p.Ser75_Asp98del	Hmz	Egypt	Yes	Abdel-Hamid et al., 2019
GAPO syndrome	ANTXR1	NM_032208.3:c.262C>T	NM_032208.3:c.262C>T	p.Arg88Ter	Hmz	Egypt	Yes	Stránecký et al, 2013
Hereditary motor and sensory neuropathy VIB	SLC25A46	NM_138773.4:c.1018C>T	NM_138773.4:c.1018C>T	p.Arg340Cys	Hmz	Tunisia	Yes	B. Hammer et al., 2017
Hereditary motor and sensory neuropathy VIB	SLC25A46	NM_138773.4:c.479G>C	NM_138773.4:c.479G>C	p.Trp160Ser	Hmz	Algeria	Yes	B. Hammer et al., 2017
Hereditary motor and sensory neuropathy VIB	SLC25A46	NM_138773.4:c.283+3G>T	NM_138773.4:c.283+3G>T		Hmz	Morocco	Yes	Nguyen et al, 2017
Hereditary motor and sensory neuropathy VIA	MFN2	NM_001127660.1:c.629A>T			Htz	Tunisia	No	Rouzier et al, 2012
Infantile cerebellar-retinal degeneration	ACO2	NM_001098.3:c.776G>A	NM_001098.3:c.776G>A	p.Gly259Asp	Hmz	Algeria	Yes	Metodiev et al., 2015
Infantile neuroaxonal dystrophy 1	PLA2G6	NM_003560.4:c.2070_2072delTGT	NM_003560.4:c.2070_2072delTGT	Val691del	Hmz	Tunisia	No	Romani et al., 2015
Infantile neuroaxonal dystrophy 1	PLA2G6	NM_003560.4:c.2491_2500del	NM_003560.4:c.2491_2500del	Glu786Serfs*29	Hmz	Tunisia	Yes	Romani et al., 2015
Infantile neuroaxonal dystrophy 1	PLA2G6	NM_003560.4:c.369_377dup	NM_003560.4:c.1903C>T	p.His124_Ala126dup;p.Arg635Ter	Het comp	Tunisia	No	Romani et al., 2015
Infantile neuroaxonal dystrophy 1	PLA2G6	NM_003560.4:c.2070_2072delTGT	NM_003560.4:c.2070_2072delTGT	Val691del	Hmz	Tunisia	Yes	Romani et al., 2015
Infantile neuroaxonal dystrophy 1	PLA2G6	NM_003560.4:c.2070_2072delTGT	NM_003560.4:c.2070_2072delTGT	Val691del	Hmz	Tunisia	Yes	Romani et al., 2015
Infantile neuroaxonal dystrophy 1	PLA2G6	NM_003560.4:c.2070_2072delTGT	NM_003560.4:c.2070_2072delTGT	Val691del	Hmz	Libyan	No	Romani et al., 2015
Infantile neuroaxonal dystrophy 1	PLA2G6	NM_003560.4:c.1442T>A	NM_003560.4:c.2070_2072delTGT	p.Leu481Gln;Val691del	Het comp	Tunisia	No	Romani et al., 2015
Infantile neuroaxonal dystrophy 1	PLA2G6	NM_003560.4:c.2234G>C	NM_003560.4:c.2234G>C	Arg745Pro	Hmz	Tunisia	Yes	Romani et al., 2015
Infantile neuroaxonal dystrophy 1	PLA2G6	NM_003560.4:c.2070_2072delTGT	NM_003560.4:c.2070_2072delTGT	Val691del	Hmz	Tunisia	Yes	Romani et al., 2015
Infantile neuroaxonal dystrophy 1	PLA2G6	NM_003560.4:c.2234G>C	NM_003560.4:c.2234G>C	Arg745Pro	Hmz	Tunisia	Yes	Romani et al., 2015
Infantile neuroaxonal dystrophy 1	PLA2G6	NM_003560.4:c.1702T>G	NM_003560.4:c.1702T>G	p.Phe568Val	Hmz	Tunisia	Yes	Romani et al., 2015
Infantile neuroaxonal dystrophy 1	PLA2G6	NM_003560.4:c.1442T>A	NM_003560.4:c.1442T>A	p.Leu481Gln	Hmz	Morocco	Yes	Fusco et al., 2015
Leigh syndrome	SURF1	NM_003172.4:c.516_517delAG	NM_003172.4:c.516_517delAG	p.Val173HisfsTer6	Hmz	Tunisia	Yes	Maalej et al., 2018
Malignant Infantile Osteopetrosis	TCIRG1	NM_006019.4:c.196+1G>T	NM_006019.4:c.2236+1G>A		Het comp	Morocco	No	Essabar et al., 2014
Martsolf syndrome	RAB3GAP2	NM_012414.4:c.2488C>T	NM_012414.4:c.2488C>T	p.Gln830Ter	Hmz	Egypt	Yes	Abdel-Hamid et al., 2020
Metachromatic leukodystrophy due to SAP-b deficiency	PSAP	NM_002778.4:c.909+1G>A	NM_002778.4:c.909+1G>A		Hmz	Morocco	Yes	Siri et al., 2014
Mitochondrial recessive ataxia syndrome (includes SANDO and SCAE)	POLG	NM_001126131.2:c.2293C>A	NM_001126131.2:c.2293C>A	p.Pro765Thr	Hmz	Morocco	No	Bostan et al., 2012
MNGIE syndrome	POLG	NM_001126131.2:c.2391G>T	NM_001126131.2:c.2391G>T	p.Met797Ile	Hmz	Tunisia	Yes	Felhi et al., 2019
PEHO-like syndrome ( Pontocerebellar hypoplasia, type 2E (PCH2E)	VPS53	NM_001128159.3:c.1556+5G>A	NM_001128159.3:c.1556+5G>A		Het comp	Moroccan jewish	No	Hady-Cohen et al., 2018
Spastic paraplegia 75	MAG	NM_002361.4:c.452C>T	NM_002361.4:c.1117A>C	p.Ala151Val;p.Ser373Arg	Het comp	North Africa	No	Roubertie et al., 2019
Spastic paraplegia, optic atrophy, and neuropathy (SPOAN)	KLC2	NM_001134775.1:c.-451_-235del	NM_001134775.1:c.-451_-235del		Hmz	Egypt	NA	Melo et al., 2015
Warburg micro syndrome	RAB3GAP1	NM_001172435.2:c.1555-1G>A	NM_001172435.2:c.1555-1G>A		Hmz	Egypt	Yes	Abdel-Hamid et al., 2020
Warburg micro syndrome	RAB3GAP1	NM_001172435.2:c.1725G>A	NM_001172435.2:c.1725G>A	p.Trp575Ter	Hmz	Egypt	Yes	Abdel-Hamid et al., 2020
Warburg micro syndrome	RAB3GAP1	NM_001172435.2:c.1335delC	NM_001172435.2:c.1335delC	p.Tyr445Ter	Hmz	Egypt	Yes	Abdel-Hamid et al., 2020
Warburg micro syndrome	RAB3GAP1	NM_001172435.2:c.1026delT	NM_001172435.2:c.1026delT	p.Asp342GlufsTer19	Hmz	Egypt	Yes	Abdel-Hamid et al., 2020
Warburg micro syndrome	RAB3GAP1	NM_001172435.2:c.1407_1417delinsCCAT	NM_001172435.2:c.1407_1417delinsCCAT	p.Tyr470HisfsTer3	Hmz	Egypt	Yes	Abdel-Hamid et al., 2020
Warburg micro syndrome	RAB3GAP1	NM_001172435.2:c.899+1G>A	NM_001172435.2:c.899+1G>A		Hmz	Egypt	Yes	Abdel-Hamid et al., 2020
Warburg micro syndrome	RAB3GAP1	NM_001172435.2:c.899+1G>A	NM_001172435.2:c.1039C>T	p.Arg347Ter	Het comp	Egypt	Yes	Abdel-Hamid et al., 2020
Warburg micro syndrome	RAB3GAP1	NM_001172435.2:c.513delC	NM_001172435.2:c.513delC	p.His171GlnfsTer8	Hmz	Egypt	Yes	Abdel-Hamid et al., 2020
Warburg micro syndrome	RAB3GAP1	NM_001172435.2:c.899+1G>A	NM_001172435.2:c.899+1G>A		Hmz	Egypt	Yes	Abdel-Hamid et al., 2020
Warburg micro syndrome	RAB3GAP1	Ex1-24del	Ex1-24del		Hmz	Egypt	Yes	Abdel-Hamid et al., 2020
Warburg micro syndrome	RAB3GAP1	NM_001172435.2:c.1725G>A	NM_001172435.2:c.1725G>A	p.Trp575Ter	Hmz	Egypt	Yes	Abdel-Hamid et al., 2020
Warburg micro syndrome	RAB3GAP1	NM_001172435.2:c.1725G>A	NM_001172435.2:c.1725G>A	p.Trp575Ter	Hmz	Egypt	Yes	Abdel-Hamid et al., 2020
Warburg micro syndrome	RAB3GAP2	NM_012414.4:c.2522C>T	NM_012414.4:c.2522C>T	p.Ala841Val	Hmz	Egypt	Yes	Abdel-Hamid et al., 2020
Warburg micro syndrome	TBC1D20	NM_144628.4:c.199C>T	NM_144628.4:c.199C>T	p.Arg67Ter	Hmz	Egypt	Yes	Abdel-Hamid et al., 2020
Warburg micro syndrome	RAB3GAP1	NM_001172435.2:c.71A>T	NM_001172435.2:c.71A>T	p.Glu24Val	Hmz	Egypt	Yes	Handley et al., 2013
Warburg micro syndrome	RAB18	NM_021252.5:c.284C>G	NM_021252.5:c.284C>G	p.Thr95Arg	Hmz	Egypt	Yes	Handley et al., 2013
Warburg micro syndrome	RAB3GAP2	NM_012414.4:c.1434G>A	NM_012414.4:c.1434G>A	p.Trp478Ter	Hmz	Tunisia	Yes	Handley et al., 2013
Warburg micro syndrome	RAB3GAP1	NM_001172435.2:c.475_478delACTG	NM_001172435.2:c.475_478delACTG	p.Thr159AlafsTer19	Hmz	Morocco	Yes	Aligianis et al., 2005
Warburg micro syndrome	RAB3GAP1	NM_001172435.2:c.2011C>T	NM_001172435.2:c.2011C>T	p.Arg671Ter	Hmz	Egypt	Yes	Abdel-Salam et al., 2007
Wolfram syndrome	CISD2	NM_001008388.5:c.215A>G	NM_001008388.5:c.215A>G	p.Asn72Ser	Hmz	Morocco	Yes	Rouzier et al., 2017
Wolfram syndrome	WFS1	NM_006005.3:c.1113G>A	NM_006005.3:c.1113G>A	p.Trp371Ter	Hmz	Algeria	Yes	Bessahraoui et al., 2014
Table legend
Het comp	Heterozygous compound
Hmz	Homozygous
Htz	Heterozygous
NA	Not available
References
Abdel-Hamid, M. S., Abdel-Ghafar, S. F., Ismail, S. R., Desouky, L. M., Issa, M. Y., Effat, L. K., & Zaki, M. S. (2020). Micro and Martsolf syndromes in 34 new patients: Refining the phenotypic spectrum and further molecular insights. Clinical Genetics, 98(5), 445–456. https://doi.org/10.1111/cge.13825
Abdel-Hamid, M. S., Issa, M. Y., Elbendary, H. M., Abdel-Ghafar, S. F., Rafaat, K., Hosny, H., Girgis, M., Abdel-Salam, G. M. H., & Zaki, M. S. (2019). Phenotypic and mutational spectrum of thirty-five patients with Sjögren–Larsson syndrome: Identification of eleven novel ALDH3A2 mutations and founder effects. Journal of Human Genetics, 64(9), 859–865. https://doi.org/10.1038/s10038-019-0637-x
Abdel-Salam, G. M. H., Hassan, N. A., Kayed, H. F., & Aligianis, I. A. (2007). Phenotypic variability in Micro syndrome: Report of new cases. Genetic Counseling (Geneva, Switzerland), 18(4), 423–435.
Aligianis, I. A., Johnson, C. A., Gissen, P., Chen, D., Hampshire, D., Hoffmann, K., Maina, E. N., Morgan, N. V., Tee, L., Morton, J., Ainsworth, J. R., Horn, D., Rosser, E., Cole, T. R. P., Stolte-Dijkstra, I., Fieggen, K., Clayton-Smith, J., Mégarbané, A., Shield, J. P., … Maher, E. R. (2005). Mutations of the catalytic subunit of RAB3GAP cause Warburg Micro syndrome. Nature Genetics, 37(3), 22…
Bessahraoui, M., Paquis, V., Rouzier, C., Bouziane-Nedjadi, K., Naceur, M., Niar, S., Zennaki, A., Boudraa, G., & Touhami, M. (2014). [Familial Wolfram syndrome]. Archives De Pediatrie: Organe Officiel De La Societe Francaise De Pediatrie, 21(11), 1229–1232. https://doi.org/10.1016/j.arcped.2014.08.017
Bostan, A., Glibert, G., Dachy, B., & Dan, B. (2012). Novel mutation in spacer region of POLG associated with ataxia neuropathy spectrum and gastroparesis. Autonomic Neuroscience: Basic & Clinical, 170(1–2), 70–72. https://doi.org/10.1016/j.autneu.2012.06.002
Essabar, L., Meskini, T., Ettair, S., Erreimi, N., & Mouane, N. (2014). Malignant infantile osteopetrosis: Case report with review of literature. The Pan African Medical Journal, 17, 63. https://doi.org/10.11604/pamj.2014.17.63.3759
Felhi, R., Sfaihi, L., Charif, M., Desquiret-Dumas, V., Bris, C., Goudenège, D., Ammar-Keskes, L., Hachicha, M., Bonneau, D., Procaccio, V., Reynier, P., Amati-Bonneau, P., Lenaers, G., & Fakhfakh, F. (2019). Next generation sequencing in family with MNGIE syndrome associated to optic atrophy: Novel homozygous POLG mutation in the C-terminal sub-domain leading to mtDNA depletion. Clinica Chimica …
Fusco, C., Frattini, D., Panteghini, C., Pascarella, R., & Garavaglia, B. (2015). A case of infantile neuroaxonal dystrophy of neonatal onset. Journal of Child Neurology, 30(3), 368–370. https://doi.org/10.1177/0883073814535493
Hady-Cohen, R., Ben-Pazi, H., Adir, V., Yosovich, K., Blumkin, L., Lerman-Sagie, T., & Lev, D. (2018). Progressive cerebello-cerebral atrophy and progressive encephalopathy with edema, hypsarrhythmia and optic atrophy may be allelic syndromes. European Journal of Paediatric Neurology: EJPN: Official Journal of the European Paediatric Neurology Society, 22(6), 1133–1138. https://doi.org/10.1016/j.…
Hammer, M. B., Ding, J., Mochel, F., Eleuch-Fayache, G., Charles, P., Coutelier, M., Gibbs, J. R., Arepalli, S. K., Chong, S. B., Hernandez, D. G., Majounie, E., Clipman, S., Bouhlal, Y., Nehdi, H., Brice, A., Hentati, F., Stevanin, G., Amouri, R., Durr, A., & Singleton, A. B. (2017). SLC25A46 Mutations Associated with Autosomal Recessive Cerebellar Ataxia in North African Families. Neuro-Degener…
Handley, M. T., Morris-Rosendahl, D. J., Brown, S., Macdonald, F., Hardy, C., Bem, D., Carpanini, S. M., Borck, G., Martorell, L., Izzi, C., Faravelli, F., Accorsi, P., Pinelli, L., Basel-Vanagaite, L., Peretz, G., Abdel-Salam, G. M. H., Zaki, M. S., Jansen, A., Mowat, D., … Aligianis, I. A. (2013). Mutation spectrum in RAB3GAP1, RAB3GAP2, and RAB18 and genotype-phenotype correlations in warburg …
Heimer, G., Kerätär, J. M., Riley, L. G., Balasubramaniam, S., Eyal, E., Pietikäinen, L. P., Hiltunen, J. K., Marek-Yagel, D., Hamada, J., Gregory, A., Rogers, C., Hogarth, P., Nance, M. A., Shalva, N., Veber, A., Tzadok, M., Nissenkorn, A., Tonduti, D., Renaldo, F., … Hayflick, S. J. (2016). MECR Mutations Cause Childhood-Onset Dystonia and Optic Atrophy, a Mitochondrial Fatty Acid Synthesis Dis…
Maalej, M., Kammoun, T., Alila-Fersi, O., Kharrat, M., Ammar, M., Felhi, R., Mkaouar-Rebai, E., Keskes, L., Hachicha, M., & Fakhfakh, F. (2018). Cytochrome C oxydase deficiency: SURF1 gene investigation in patients with Leigh syndrome. Biochemical and Biophysical Research Communications, 497(4), 1043–1048. https://doi.org/10.1016/j.bbrc.2018.02.169
Melo, U. S., Macedo-Souza, L. I., Figueiredo, T., Muotri, A. R., Gleeson, J. G., Coux, G., Armas, P., Calcaterra, N. B., Kitajima, J. P., Amorim, S., Olávio, T. R., Griesi-Oliveira, K., Coatti, G. C., Rocha, C. R. R., Martins-Pinheiro, M., Menck, C. F. M., Zaki, M. S., Kok, F., Zatz, M., & Santos, S. (2015). Overexpression of KLC2 due to a homozygous deletion in the non-coding region causes SPOAN…
Metodiev, M. D., Gerber, S., Hubert, L., Delahodde, A., Chretien, D., Gérard, X., Amati-Bonneau, P., Giacomotto, M.-C., Boddaert, N., Kaminska, A., Desguerre, I., Amiel, J., Rio, M., Kaplan, J., Munnich, A., Rötig, A., Rozet, J. M., & Besmond, C. (2014). Mutations in the tricarboxylic acid cycle enzyme, aconitase 2, cause either isolated or syndromic optic neuropathy with encephalopathy and cereb…
Nguyen, M., Boesten, I., Hellebrekers, D. M. E. I., Mulder-den Hartog, N. M., de Coo, I. F. M., Smeets, H. J. M., & Gerards, M. (2017). Novel pathogenic SLC25A46 splice-site mutation causes an optic atrophy spectrum disorder. Clinical Genetics, 91(1), 121–125. https://doi.org/10.1111/cge.12774
Paul, A., Drecourt, A., Petit, F., Deguine, D. D., Vasnier, C., Oufadem, M., Masson, C., Bonnet, C., Masmoudi, S., Mosnier, I., Mahieu, L., Bouccara, D., Kaplan, J., Challe, G., Domange, C., Mochel, F., Sterkers, O., Gerber, S., Nitschke, P., … Marlin, S. (2017). FDXR Mutations Cause Sensorial Neuropathies and Expand the Spectrum of Mitochondrial Fe-S-Synthesis Diseases. American Journal of Human…
Romani, M., Kraoua, I., Micalizzi, A., Klaa, H., Benrhouma, H., Drissi, C., Turki, I., Castellana, S., Mazza, T., Valente, E. M., & Gouider-Khouja, N. (2015). Infantile and childhood onset PLA2G6 -associated neurodegeneration in a large North African cohort. European Journal of Neurology, 22(1), 178–186. https://doi.org/10.1111/ene.12552
Roubertie, A., Charif, M., Meyer, P., Manes, G., Meunier, I., Taieb, G., Junta Morales, R., Guichet, A., Delettre, C., Sarzi, E., Leboucq, N., Rivier, F., & Lenaers, G. (2019). Hereditary spastic paraplegia and prominent sensorial involvement: Think MAG mutations! Annals of Clinical and Translational Neurology, 6(8), 1572–1577. https://doi.org/10.1002/acn3.50860
Rouzier, C., Bannwarth, S., Chaussenot, A., Chevrollier, A., Verschueren, A., Bonello-Palot, N., Fragaki, K., Cano, A., Pouget, J., Pellissier, J.-F., Procaccio, V., Chabrol, B., & Paquis-Flucklinger, V. (2012). The MFN2 gene is responsible for mitochondrial DNA instability and optic atrophy “plus” phenotype. Brain: A Journal of Neurology, 135(Pt 1), 23–34. https://doi.org/10.1093/brain/awr323
Rouzier, C., Moore, D., Delorme, C., Lacas-Gervais, S., Ait-El-Mkadem, S., Fragaki, K., Burté, F., Serre, V., Bannwarth, S., Chaussenot, A., Catala, M., Yu-Wai-Man, P., & Paquis-Flucklinger, V. (2017). A novel CISD2 mutation associated with a classical Wolfram syndrome phenotype alters Ca2+ homeostasis and ER-mitochondria interactions. Human Molecular Genetics, 26(9), 1599–1611. https://doi.org/1…
Siri, L., Rossi, A., Lanza, F., Mazzotti, R., Costa, A., Stroppiano, M., Gaiero, A., Cohen, A., Biancheri, R., & Filocamo, M. (2014). A novel homozygous splicing mutation in PSAP gene causes metachromatic leukodystrophy in two Moroccan brothers. Neurogenetics, 15(2), 101–106. https://doi.org/10.1007/s10048-014-0390-4
Stránecký, V., Hoischen, A., Hartmannová, H., Zaki, M. S., Chaudhary, A., Zudaire, E., Nosková, L., Barešová, V., Přistoupilová, A., Hodaňová, K., Sovová, J., Hůlková, H., Piherová, L., Hehir-Kwa, J. Y., de Silva, D., Senanayake, M. P., Farrag, S., Zeman, J., Martásek, P., … Kmoch, S. (2013). Mutations in ANTXR1 Cause GAPO Syndrome. The American Journal of Human Genetics, 92(5), 792–799. https://…
