# Supplementary material for: Clinical and genetic spectrums of 413 North African families with inherited retinal dystrophies and optic neuropathies
Source: Orphanet J Rare Dis. 2022 May 12;17:197. doi: 10.1186/s13023-022-02340-7 (PMC9097391; doi:10.1186/s13023-022-02340-7)
Supplement: Supplementary file 6 — Additional file 6: Mutational spectrum of North African families with hereditary mitochondrial diseases with retinal or optic nerve manifestations. [file 13023_2022_2340_MOESM6_ESM.xlsx]

## Sheet: Feuil1
Mutation spectrum of North african families with hereditary mitochondrial diseases with retinal or optic nerve manifestations
Pathology	Gene	Variant	Plasmy	Origin	Consanguinity	reference (1st author)
Kearns-Sayer syndrome		9.768 and 7.253 Kb deletion	Heteroplasmie	Tunisia	NA	Mkaouar-Rebai et al, 2010
Maternally inherited diabetes and deafness (MIDD)	CO2	m.8241T>G	Heteroplasmie	Tunisia	Yes	Tabebi et al, 2017
Mitochondrial neuromuscular disorder	ATP6	m.9157G>A	Heteroplasmie	Tunisia	NA	Mkaouar-Rebai et al, 2016
Myopathy, encephalopathy, lactic acidosis, and stroke-like episodes (MELAS)	TV	m.1640A>G	Homoplasmie	Tunisia	No	Mezghani et al, 2011
LHON	ND4	m.11778G>A	Homoplasmie	Morocco	No	Bouzidi et al, 2020
LHON	ND4	m.11778G>A	Homoplasmie	Morocco	No	Bouzidi et al, 2020
LHON+Dystonia	ND6	m.14459G>A	Homoplasmie	Algeria	NA	Mahoui et al, 2019
LHON	ND4	m.11778G>A	NA	Egypt	NA	ElHefnawi et al, 2018
LHON	ND6	m.14484T>C	Homoplasmie	Tunisia	No	Carelli et al, 1999; Torroni et al, 1998
Leigh syndrome	CO3	m.9478T>C	Heteroplasmie	Tunisia	NA	Mkaouar-Rebai et al, 2011
Wolfram syndrome	ND1	m.3337G>A and multiple deletion	Homoplasmie	Tunisia	NA	Mezghani et al, 2011
Table legend
NA	Not available
References
Bouzidi, A., Aboussair, N., Charif, M., Amalou, G., Goudenège, D., Desquiret-Dumas, V., Bris, C., Sifeddine, N., Nahili, H., Elqabli, M., Dafir, K., Kandil, M., Amati-Bonneau, P., Procaccio, V., Barakat, A., & Lenaers, G. (2020). First characterization of LHON pedigrees in North Africa. Eye, 34(11), 2138–2139. https://doi.org/10.1038/s41433-019-0755-x
Carelli, V., Ghelli, A., Bucchi, L., Montagna, P., De Negri, A., Leuzzi, V., Carducci, C., Lenaz, G., Lugaresi, E., & Degli Esposti, M. (1999). Biochemical features of mtDNA 14484 (ND6/M64V) point mutation associated with Leber’s hereditary optic neuropathy. Annals of Neurology, 45(3), 320–328.
ElHefnawi, M., Jeon, S., Bhak, Y., ElFiky, A., Horaiz, A., Jun, J., Kim, H., & Bhak, J. (2018). Whole genome sequencing and bioinformatics analysis of two Egyptian genomes. Gene, 668, 129–134. https://doi.org/10.1016/j.gene.2018.05.048
Mahoui, S., Belkhamsa, O., Ait Kaci, I., Abada Bendib, M., & Castelnovo, G. (2019). Leber optic hereditary neuropathy plus dystonia. Revue Neurologique, 175(7–8), 483–484. https://doi.org/10.1016/j.neurol.2018.12.011
Mezghani, N., Mnif, M., Kacem, M., Mkaouar-Rebai, E., Hadj Salem, I., Kallel, N., charfi, N., Abid, M., & fakhfakh, F. (2011). A whole mitochondrial genome screening in a MELAS patient: A novel mitochondrial tRNAVal mutation. Biochemical and Biophysical Research Communications, 407(4), 747–752. https://doi.org/10.1016/j.bbrc.2011.03.094
Mkaouar-Rebai, E., Chamkha, I., Kammoun, T., Chabchoub, I., Aloulou, H., Fendri, N., Hachicha, M., & Fakhfakh, F. (2010). A case of Kearns–Sayre syndrome with two novel deletions (9.768 and 7.253kb) of the mtDNA associated with the common deletion in blood leukocytes, buccal mucosa and hair follicles. Mitochondrion, 10(5), 449–455. https://doi.org/10.1016/j.mito.2010.04.003
Mkaouar-Rebai, E., Ellouze, E., Chamkha, I., Kammoun, F., Triki, C., & Fakhfakh, F. (2011). Molecular-Clinical Correlation in a Family With a Novel Heteroplasmic Leigh Syndrome Missense Mutation in the Mitochondrial Cytochrome c Oxidase III Gene. Journal of Child Neurology, 26(1), 12–20. https://doi.org/10.1177/0883073810371227
Mkaouar-Rebai, E., Felhi, R., Tabebi, M., Alila-Fersi, O., Chamkha, I., Maalej, M., Ammar, M., Kammoun, F., Keskes, L., Hachicha, M., & Fakhfakh, F. (2016). Mitochondrial DNA triplication and punctual mutations in patients with mitochondrial neuromuscular disorders. Biochemical and Biophysical Research Communications, 473(2), 578–585. https://doi.org/10.1016/j.bbrc.2016.03.126
Tabebi, M., Charfi, N., Kallabi, F., Alila-Fersi, O., Ben Mahmoud, A., Tlili, A., Keskes-Ammar, L., Kamoun, H., Abid, M., Mnif, M., & Fakhfakh, F. (2017). Whole mitochondrial genome screening of a family with maternally inherited diabetes and deafness (MIDD) associated with retinopathy: A putative haplotype associated to MIDD and a novel MT-CO2 m.8241T>G mutation. Journal of Diabetes and Its Comp…
Torroni, A., Carelli, V., Petrozzi, M., Terracina, M., Barboni, P., Malpassi, P., Wallace, D. C., & Scozzari, R. (1996). Detection of the mtDNA 14484 mutation on an African-specific haplotype: Implications about its role in causing Leber hereditary optic neuropathy. American Journal of Human Genetics, 59(1), 248–252.
